# Supplementary material for: Camera Traps: A Novel Method to Estimate Numbers of Nesting Sea Turtles
Source: Ecol Evol. 2025 Sep 15;15(9):e72138. doi: 10.1002/ece3.72138 (PMC12434351; doi:10.1002/ece3.72138)
Supplement: Supplementary file 2 — Data S1: ece372138‐sup‐0002‐DataS1.csv. [file ECE3-15-e72138-s001.csv]

Date	CT_ID	Track_0_1	Longevity_days	Tidal_state_daysafterspringtide	Camera_distance_m
01/04/2021	DG01	0	NA	2	30
01/04/2021	DG02	0	NA	2	20
01/04/2021	DG03	0	NA	2	5
01/04/2021	DG04	0	NA	2	10
01/04/2021	DG05	0	NA	2	15
01/04/2021	DG06	0	NA	2	10
01/04/2021	DG07	0	NA	2	15
01/04/2021	DG08	0	NA	2	5
01/04/2021	DG09	0	NA	2	5
01/04/2021	DG10	0	NA	2	5
01/04/2021	DG11	0	NA	2	10
01/04/2021	DG12	0	NA	2	5
01/04/2021	DG13	0	NA	2	5
02/04/2021	DG01	0	NA	3	30
02/04/2021	DG02	0	NA	3	20
02/04/2021	DG03	0	NA	3	5
02/04/2021	DG04	0	NA	3	10
02/04/2021	DG05	0	NA	3	15
02/04/2021	DG06	0	NA	3	10
02/04/2021	DG07	0	NA	3	15
02/04/2021	DG08	0	NA	3	5
02/04/2021	DG09	0	NA	3	5
02/04/2021	DG10	0	NA	3	5
02/04/2021	DG11	0	NA	3	10
02/04/2021	DG12	0	NA	3	5
02/04/2021	DG13	0	NA	3	5
03/04/2021	DG01	0	NA	4	30
03/04/2021	DG02	0	NA	4	20
03/04/2021	DG03	0	NA	4	5
03/04/2021	DG04	0	NA	4	10
03/04/2021	DG05	0	NA	4	15
03/04/2021	DG06	0	NA	4	10
03/04/2021	DG07	0	NA	4	15
03/04/2021	DG08	0	NA	4	5
03/04/2021	DG09	0	NA	4	5
03/04/2021	DG10	0	NA	4	5
03/04/2021	DG11	0	NA	4	10
03/04/2021	DG12	0	NA	4	5
03/04/2021	DG13	0	NA	4	5
04/04/2021	DG01	0	NA	5	30
04/04/2021	DG02	0	NA	5	20
04/04/2021	DG03	0	NA	5	5
04/04/2021	DG04	0	NA	5	10
04/04/2021	DG05	0	NA	5	15
04/04/2021	DG06	0	NA	5	10
04/04/2021	DG07	0	NA	5	15
04/04/2021	DG08	0	NA	5	5
04/04/2021	DG09	0	NA	5	5
04/04/2021	DG10	0	NA	5	5
04/04/2021	DG11	0	NA	5	10
04/04/2021	DG12	0	NA	5	5
04/04/2021	DG13	0	NA	5	5
05/04/2021	DG01	0	NA	6	30
05/04/2021	DG02	0	NA	6	20
05/04/2021	DG03	0	NA	6	5
05/04/2021	DG04	0	NA	6	10
05/04/2021	DG05	0	NA	6	15
05/04/2021	DG06	0	NA	6	10
05/04/2021	DG07	0	NA	6	15
05/04/2021	DG08	0	NA	6	5
05/04/2021	DG09	0	NA	6	5
05/04/2021	DG10	0	NA	6	5
05/04/2021	DG11	0	NA	6	10
05/04/2021	DG12	0	NA	6	5
05/04/2021	DG13	0	NA	6	5
06/04/2021	DG01	0	NA	7	30
06/04/2021	DG02	0	NA	7	20
06/04/2021	DG03	0	NA	7	5
06/04/2021	DG04	0	NA	7	10
06/04/2021	DG05	0	NA	7	15
06/04/2021	DG06	0	NA	7	10
06/04/2021	DG07	0	NA	7	15
06/04/2021	DG08	0	NA	7	5
06/04/2021	DG09	0	NA	7	5
06/04/2021	DG10	0	NA	7	5
06/04/2021	DG11	0	NA	7	10
06/04/2021	DG12	0	NA	7	5
06/04/2021	DG13	0	NA	7	5
07/04/2021	DG01	0	NA	8	30
07/04/2021	DG02	0	NA	8	20
07/04/2021	DG03	0	NA	8	5
07/04/2021	DG04	0	NA	8	10
07/04/2021	DG05	0	NA	8	15
07/04/2021	DG06	0	NA	8	10
07/04/2021	DG07	0	NA	8	15
07/04/2021	DG08	0	NA	8	5
07/04/2021	DG09	0	NA	8	5
07/04/2021	DG10	0	NA	8	5
07/04/2021	DG11	0	NA	8	10
07/04/2021	DG12	0	NA	8	5
07/04/2021	DG13	0	NA	8	5
08/04/2021	DG01	0	NA	9	30
08/04/2021	DG02	0	NA	9	20
08/04/2021	DG03	0	NA	9	5
08/04/2021	DG04	0	NA	9	10
08/04/2021	DG05	0	NA	9	15
08/04/2021	DG06	0	NA	9	10
08/04/2021	DG07	0	NA	9	15
08/04/2021	DG08	0	NA	9	5
08/04/2021	DG09	0	NA	9	5
08/04/2021	DG10	0	NA	9	5
08/04/2021	DG11	0	NA	9	10
08/04/2021	DG12	0	NA	9	5
08/04/2021	DG13	0	NA	9	5
09/04/2021	DG01	0	NA	10	30
09/04/2021	DG02	0	NA	10	20
09/04/2021	DG03	0	NA	10	5
09/04/2021	DG04	0	NA	10	10
09/04/2021	DG05	0	NA	10	15
09/04/2021	DG06	0	NA	10	10
09/04/2021	DG07	0	NA	10	15
09/04/2021	DG08	0	NA	10	5
09/04/2021	DG09	0	NA	10	5
09/04/2021	DG10	0	NA	10	5
09/04/2021	DG11	0	NA	10	10
09/04/2021	DG12	0	NA	10	5
09/04/2021	DG13	0	NA	10	5
10/04/2021	DG01	0	NA	11	30
10/04/2021	DG02	0	NA	11	20
10/04/2021	DG03	0	NA	11	5
10/04/2021	DG04	0	NA	11	10
10/04/2021	DG05	0	NA	11	15
10/04/2021	DG06	0	NA	11	10
10/04/2021	DG07	0	NA	11	15
10/04/2021	DG08	0	NA	11	5
10/04/2021	DG09	0	NA	11	5
10/04/2021	DG10	0	NA	11	5
10/04/2021	DG11	0	NA	11	10
10/04/2021	DG12	0	NA	11	5
10/04/2021	DG13	0	NA	11	5
11/04/2021	DG01	0	NA	12	30
11/04/2021	DG02	0	NA	12	20
11/04/2021	DG03	0	NA	12	5
11/04/2021	DG04	0	NA	12	10
11/04/2021	DG05	0	NA	12	15
11/04/2021	DG06	0	NA	12	10
11/04/2021	DG07	0	NA	12	15
11/04/2021	DG08	0	NA	12	5
11/04/2021	DG09	0	NA	12	5
11/04/2021	DG10	0	NA	12	5
11/04/2021	DG11	0	NA	12	10
11/04/2021	DG12	0	NA	12	5
11/04/2021	DG13	0	NA	12	5
12/04/2021	DG01	0	NA	13	30
12/04/2021	DG02	0	NA	13	20
12/04/2021	DG03	0	NA	13	5
12/04/2021	DG04	0	NA	13	10
12/04/2021	DG05	0	NA	13	15
12/04/2021	DG06	0	NA	13	10
12/04/2021	DG07	0	NA	13	15
12/04/2021	DG08	0	NA	13	5
12/04/2021	DG09	0	NA	13	5
12/04/2021	DG10	0	NA	13	5
12/04/2021	DG11	0	NA	13	10
12/04/2021	DG12	0	NA	13	5
12/04/2021	DG13	0	NA	13	5
13/04/2021	DG01	0	NA	0	30
13/04/2021	DG02	0	NA	0	20
13/04/2021	DG03	0	NA	0	5
13/04/2021	DG04	0	NA	0	10
13/04/2021	DG05	0	NA	0	15
13/04/2021	DG06	0	NA	0	10
13/04/2021	DG07	0	NA	0	15
13/04/2021	DG08	0	NA	0	5
13/04/2021	DG09	0	NA	0	5
13/04/2021	DG10	0	NA	0	5
13/04/2021	DG11	0	NA	0	10
13/04/2021	DG12	0	NA	0	5
13/04/2021	DG13	0	NA	0	5
14/04/2021	DG01	0	NA	1	30
14/04/2021	DG02	0	NA	1	20
14/04/2021	DG03	0	NA	1	5
14/04/2021	DG04	0	NA	1	10
14/04/2021	DG05	0	NA	1	15
14/04/2021	DG06	0	NA	1	10
14/04/2021	DG07	0	NA	1	15
14/04/2021	DG08	0	NA	1	5
14/04/2021	DG09	0	NA	1	5
14/04/2021	DG10	0	NA	1	5
14/04/2021	DG11	0	NA	1	10
14/04/2021	DG12	0	NA	1	5
14/04/2021	DG13	0	NA	1	5
15/04/2021	DG01	0	NA	2	30
15/04/2021	DG02	0	NA	2	20
15/04/2021	DG03	0	NA	2	5
15/04/2021	DG04	0	NA	2	10
15/04/2021	DG05	0	NA	2	15
15/04/2021	DG06	0	NA	2	10
15/04/2021	DG07	0	NA	2	15
15/04/2021	DG08	0	NA	2	5
15/04/2021	DG09	0	NA	2	5
15/04/2021	DG10	0	NA	2	5
15/04/2021	DG11	0	NA	2	10
15/04/2021	DG12	0	NA	2	5
15/04/2021	DG13	0	NA	2	5
16/04/2021	DG01	0	NA	3	30
16/04/2021	DG02	0	NA	3	20
16/04/2021	DG03	0	NA	3	5
16/04/2021	DG04	0	NA	3	10
16/04/2021	DG05	0	NA	3	15
16/04/2021	DG06	0	NA	3	10
16/04/2021	DG07	0	NA	3	15
16/04/2021	DG08	0	NA	3	5
16/04/2021	DG09	0	NA	3	5
16/04/2021	DG10	0	NA	3	5
16/04/2021	DG11	0	NA	3	10
16/04/2021	DG12	0	NA	3	5
16/04/2021	DG13	0	NA	3	5
17/04/2021	DG01	0	NA	4	30
17/04/2021	DG02	0	NA	4	20
17/04/2021	DG03	0	NA	4	5
17/04/2021	DG04	0	NA	4	10
17/04/2021	DG05	0	NA	4	15
17/04/2021	DG06	0	NA	4	10
17/04/2021	DG07	0	NA	4	15
17/04/2021	DG08	0	NA	4	5
17/04/2021	DG09	0	NA	4	5
17/04/2021	DG10	0	NA	4	5
17/04/2021	DG11	0	NA	4	10
17/04/2021	DG12	0	NA	4	5
17/04/2021	DG13	0	NA	4	5
18/04/2021	DG01	0	NA	5	30
18/04/2021	DG03	0	NA	5	5
18/04/2021	DG04	0	NA	5	10
18/04/2021	DG05	0	NA	5	15
18/04/2021	DG06	0	NA	5	10
18/04/2021	DG07	0	NA	5	15
18/04/2021	DG08	0	NA	5	5
18/04/2021	DG09	0	NA	5	5
18/04/2021	DG10	0	NA	5	5
18/04/2021	DG11	0	NA	5	10
18/04/2021	DG12	0	NA	5	5
18/04/2021	DG13	0	NA	5	5
18/04/2021	DG02	1	6	5	20
19/04/2021	DG01	0	NA	6	30
19/04/2021	DG02	0	NA	6	20
19/04/2021	DG03	0	NA	6	5
19/04/2021	DG04	0	NA	6	10
19/04/2021	DG05	0	NA	6	15
19/04/2021	DG06	0	NA	6	10
19/04/2021	DG07	0	NA	6	15
19/04/2021	DG08	0	NA	6	5
19/04/2021	DG09	0	NA	6	5
19/04/2021	DG10	0	NA	6	5
19/04/2021	DG11	0	NA	6	10
19/04/2021	DG12	0	NA	6	5
19/04/2021	DG13	0	NA	6	5
20/04/2021	DG01	0	NA	7	30
20/04/2021	DG02	0	NA	7	20
20/04/2021	DG03	0	NA	7	5
20/04/2021	DG04	0	NA	7	10
20/04/2021	DG05	0	NA	7	15
20/04/2021	DG06	0	NA	7	10
20/04/2021	DG07	0	NA	7	15
20/04/2021	DG09	0	NA	7	5
20/04/2021	DG10	0	NA	7	5
20/04/2021	DG11	0	NA	7	10
20/04/2021	DG12	0	NA	7	5
20/04/2021	DG13	0	NA	7	5
20/04/2021	DG08	1	4	7	5
21/04/2021	DG01	0	NA	8	30
21/04/2021	DG02	0	NA	8	20
21/04/2021	DG03	0	NA	8	5
21/04/2021	DG04	0	NA	8	10
21/04/2021	DG05	0	NA	8	15
21/04/2021	DG06	0	NA	8	10
21/04/2021	DG07	0	NA	8	15
21/04/2021	DG08	0	NA	8	5
21/04/2021	DG09	0	NA	8	5
21/04/2021	DG10	0	NA	8	5
21/04/2021	DG12	0	NA	8	5
21/04/2021	DG13	0	NA	8	5
21/04/2021	DG11	1	3	8	10
22/04/2021	DG01	0	NA	9	30
22/04/2021	DG02	0	NA	9	20
22/04/2021	DG03	0	NA	9	5
22/04/2021	DG04	0	NA	9	10
22/04/2021	DG05	0	NA	9	15
22/04/2021	DG06	0	NA	9	10
22/04/2021	DG07	0	NA	9	15
22/04/2021	DG08	0	NA	9	5
22/04/2021	DG09	0	NA	9	5
22/04/2021	DG10	0	NA	9	5
22/04/2021	DG11	0	NA	9	10
22/04/2021	DG12	0	NA	9	5
22/04/2021	DG13	0	NA	9	5
23/04/2021	DG01	0	NA	10	30
23/04/2021	DG02	0	NA	10	20
23/04/2021	DG03	0	NA	10	5
23/04/2021	DG04	0	NA	10	10
23/04/2021	DG05	0	NA	10	15
23/04/2021	DG06	0	NA	10	10
23/04/2021	DG07	0	NA	10	15
23/04/2021	DG08	0	NA	10	5
23/04/2021	DG09	0	NA	10	5
23/04/2021	DG10	0	NA	10	5
23/04/2021	DG11	0	NA	10	10
23/04/2021	DG12	0	NA	10	5
23/04/2021	DG13	0	NA	10	5
24/04/2021	DG01	0	NA	11	30
24/04/2021	DG02	0	NA	11	20
24/04/2021	DG03	0	NA	11	5
24/04/2021	DG04	0	NA	11	10
24/04/2021	DG05	0	NA	11	15
24/04/2021	DG06	0	NA	11	10
24/04/2021	DG07	0	NA	11	15
24/04/2021	DG08	0	NA	11	5
24/04/2021	DG09	0	NA	11	5
24/04/2021	DG10	0	NA	11	5
24/04/2021	DG11	0	NA	11	10
24/04/2021	DG12	0	NA	11	5
24/04/2021	DG13	0	NA	11	5
25/04/2021	DG01	0	NA	12	30
25/04/2021	DG02	0	NA	12	20
25/04/2021	DG03	0	NA	12	5
25/04/2021	DG04	0	NA	12	10
25/04/2021	DG05	0	NA	12	15
25/04/2021	DG06	0	NA	12	10
25/04/2021	DG07	0	NA	12	15
25/04/2021	DG08	0	NA	12	5
25/04/2021	DG09	0	NA	12	5
25/04/2021	DG10	DOWN	NA	12	NA
25/04/2021	DG11	0	NA	12	10
25/04/2021	DG12	0	NA	12	5
25/04/2021	DG13	0	NA	12	5
26/04/2021	DG01	0	NA	13	30
26/04/2021	DG02	0	NA	13	20
26/04/2021	DG03	0	NA	13	5
26/04/2021	DG04	0	NA	13	10
26/04/2021	DG05	0	NA	13	15
26/04/2021	DG06	0	NA	13	10
26/04/2021	DG07	0	NA	13	15
26/04/2021	DG08	0	NA	13	5
26/04/2021	DG09	0	NA	13	5
26/04/2021	DG10	DOWN	NA	13	NA
26/04/2021	DG11	0	NA	13	10
26/04/2021	DG12	0	NA	13	5
26/04/2021	DG13	0	NA	13	5
27/04/2021	DG01	0	NA	14	30
27/04/2021	DG02	0	NA	14	20
27/04/2021	DG03	0	NA	14	5
27/04/2021	DG04	0	NA	14	10
27/04/2021	DG05	0	NA	14	15
27/04/2021	DG06	0	NA	14	10
27/04/2021	DG07	0	NA	14	15
27/04/2021	DG08	0	NA	14	5
27/04/2021	DG09	0	NA	14	5
27/04/2021	DG10	DOWN	NA	14	NA
27/04/2021	DG11	0	NA	14	10
27/04/2021	DG12	0	NA	14	5
27/04/2021	DG13	0	NA	14	5
28/04/2021	DG01	FOG	NA	0	30
28/04/2021	DG02	0	NA	0	20
28/04/2021	DG03	0	NA	0	5
28/04/2021	DG04	0	NA	0	10
28/04/2021	DG05	0	NA	0	15
28/04/2021	DG06	0	NA	0	10
28/04/2021	DG07	0	NA	0	15
28/04/2021	DG08	0	NA	0	5
28/04/2021	DG09	0	NA	0	5
28/04/2021	DG10	DOWN	NA	0	NA
28/04/2021	DG11	0	NA	0	10
28/04/2021	DG12	0	NA	0	5
28/04/2021	DG13	0	NA	0	5
29/04/2021	DG01	FOG	NA	1	30
29/04/2021	DG02	0	NA	1	20
29/04/2021	DG03	0	NA	1	5
29/04/2021	DG04	0	NA	1	10
29/04/2021	DG05	0	NA	1	15
29/04/2021	DG06	0	NA	1	10
29/04/2021	DG07	0	NA	1	15
29/04/2021	DG08	0	NA	1	5
29/04/2021	DG09	0	NA	1	5
29/04/2021	DG10	DOWN	NA	1	NA
29/04/2021	DG11	0	NA	1	10
29/04/2021	DG12	0	NA	1	5
29/04/2021	DG13	0	NA	1	5
30/04/2021	DG01	FOG	NA	2	30
30/04/2021	DG02	0	NA	2	20
30/04/2021	DG03	0	NA	2	5
30/04/2021	DG04	0	NA	2	10
30/04/2021	DG05	0	NA	2	15
30/04/2021	DG06	0	NA	2	10
30/04/2021	DG07	0	NA	2	15
30/04/2021	DG08	0	NA	2	5
30/04/2021	DG09	0	NA	2	5
30/04/2021	DG10	DOWN	NA	2	NA
30/04/2021	DG11	0	NA	2	10
30/04/2021	DG12	0	NA	2	5
30/04/2021	DG13	0	NA	2	5
01/05/2021	DG01	FOG	NA	3	30
01/05/2021	DG02	0	NA	3	20
01/05/2021	DG03	0	NA	3	5
01/05/2021	DG04	0	NA	3	10
01/05/2021	DG05	0	NA	3	15
01/05/2021	DG06	0	NA	3	10
01/05/2021	DG08	0	NA	3	5
01/05/2021	DG09	0	NA	3	5
01/05/2021	DG10	DOWN	NA	3	NA
01/05/2021	DG11	0	NA	3	10
01/05/2021	DG12	0	NA	3	5
01/05/2021	DG13	0	NA	3	5
01/05/2021	DG07	1	9	3	15
02/05/2021	DG01	FOG	NA	4	30
02/05/2021	DG02	0	NA	4	20
02/05/2021	DG03	0	NA	4	5
02/05/2021	DG04	0	NA	4	10
02/05/2021	DG05	0	NA	4	15
02/05/2021	DG06	0	NA	4	10
02/05/2021	DG07	0	NA	4	15
02/05/2021	DG08	0	NA	4	5
02/05/2021	DG09	0	NA	4	5
02/05/2021	DG10	DOWN	NA	4	NA
02/05/2021	DG11	0	NA	4	10
02/05/2021	DG12	0	NA	4	5
02/05/2021	DG13	0	NA	4	5
03/05/2021	DG01	FOG	NA	5	30
03/05/2021	DG02	0	NA	5	20
03/05/2021	DG03	0	NA	5	5
03/05/2021	DG04	0	NA	5	10
03/05/2021	DG05	0	NA	5	15
03/05/2021	DG06	0	NA	5	10
03/05/2021	DG07	0	NA	5	15
03/05/2021	DG08	0	NA	5	5
03/05/2021	DG09	0	NA	5	5
03/05/2021	DG10	DOWN	NA	5	NA
03/05/2021	DG11	0	NA	5	10
03/05/2021	DG12	0	NA	5	5
03/05/2021	DG13	0	NA	5	5
04/05/2021	DG01	FOG	NA	6	30
04/05/2021	DG02	0	NA	6	20
04/05/2021	DG03	0	NA	6	5
04/05/2021	DG04	0	NA	6	10
04/05/2021	DG05	0	NA	6	15
04/05/2021	DG06	0	NA	6	10
04/05/2021	DG07	0	NA	6	15
04/05/2021	DG08	0	NA	6	5
04/05/2021	DG09	0	NA	6	5
04/05/2021	DG10	DOWN	NA	6	NA
04/05/2021	DG11	0	NA	6	10
04/05/2021	DG12	0	NA	6	5
04/05/2021	DG13	0	NA	6	5
05/05/2021	DG01	FOG	NA	7	30
05/05/2021	DG02	0	NA	7	20
05/05/2021	DG03	0	NA	7	5
05/05/2021	DG04	0	NA	7	10
05/05/2021	DG05	0	NA	7	15
05/05/2021	DG06	0	NA	7	10
05/05/2021	DG07	0	NA	7	15
05/05/2021	DG08	0	NA	7	5
05/05/2021	DG09	0	NA	7	5
05/05/2021	DG10	DOWN	NA	7	NA
05/05/2021	DG11	0	NA	7	10
05/05/2021	DG12	0	NA	7	5
05/05/2021	DG13	0	NA	7	5
06/05/2021	DG01	FOG	NA	8	30
06/05/2021	DG02	FOG	NA	8	NA
06/05/2021	DG03	0	NA	8	5
06/05/2021	DG04	0	NA	8	10
06/05/2021	DG05	0	NA	8	15
06/05/2021	DG06	0	NA	8	10
06/05/2021	DG07	0	NA	8	15
06/05/2021	DG08	0	NA	8	5
06/05/2021	DG09	0	NA	8	5
06/05/2021	DG10	DOWN	NA	8	NA
06/05/2021	DG11	0	NA	8	10
06/05/2021	DG12	0	NA	8	5
06/05/2021	DG13	0	NA	8	5
07/05/2021	DG01	FOG	NA	9	30
07/05/2021	DG02	FOG	NA	9	NA
07/05/2021	DG03	0	NA	9	5
07/05/2021	DG04	0	NA	9	10
07/05/2021	DG05	0	NA	9	15
07/05/2021	DG07	0	NA	9	15
07/05/2021	DG08	0	NA	9	5
07/05/2021	DG09	0	NA	9	5
07/05/2021	DG10	DOWN	NA	9	NA
07/05/2021	DG11	0	NA	9	10
07/05/2021	DG12	0	NA	9	5
07/05/2021	DG13	0	NA	9	5
07/05/2021	DG06	1	6	9	10
08/05/2021	DG01	1	U	10	30
08/05/2021	DG02	0	NA	10	20
08/05/2021	DG03	0	NA	10	5
08/05/2021	DG04	0	NA	10	10
08/05/2021	DG05	0	NA	10	15
08/05/2021	DG06	0	NA	10	10
08/05/2021	DG07	0	NA	10	15
08/05/2021	DG08	0	NA	10	5
08/05/2021	DG09	0	NA	10	5
08/05/2021	DG10	DOWN	NA	10	NA
08/05/2021	DG11	0	NA	10	10
08/05/2021	DG12	0	NA	10	5
08/05/2021	DG13	0	NA	10	5
09/05/2021	DG01	0	NA	11	30
09/05/2021	DG02	0	NA	11	20
09/05/2021	DG03	0	NA	11	5
09/05/2021	DG04	0	NA	11	10
09/05/2021	DG05	0	NA	11	15
09/05/2021	DG06	0	NA	11	10
09/05/2021	DG07	0	NA	11	15
09/05/2021	DG08	0	NA	11	5
09/05/2021	DG09	0	NA	11	5
09/05/2021	DG10	DOWN	NA	11	NA
09/05/2021	DG11	0	NA	11	10
09/05/2021	DG12	0	NA	11	5
09/05/2021	DG13	0	NA	11	5
10/05/2021	DG01	0	NA	12	30
10/05/2021	DG02	0	NA	12	20
10/05/2021	DG03	0	NA	12	5
10/05/2021	DG04	0	NA	12	10
10/05/2021	DG05	0	NA	12	15
10/05/2021	DG06	0	NA	12	10
10/05/2021	DG07	0	NA	12	15
10/05/2021	DG08	0	NA	12	5
10/05/2021	DG09	0	NA	12	5
10/05/2021	DG10	DOWN	NA	12	NA
10/05/2021	DG11	0	NA	12	10
10/05/2021	DG12	0	NA	12	5
10/05/2021	DG13	0	NA	12	5
11/05/2021	DG01	0	NA	13	30
11/05/2021	DG02	0	NA	13	20
11/05/2021	DG03	0	NA	13	5
11/05/2021	DG04	0	NA	13	10
11/05/2021	DG05	0	NA	13	15
11/05/2021	DG06	0	NA	13	10
11/05/2021	DG07	0	NA	13	15
11/05/2021	DG08	0	NA	13	5
11/05/2021	DG09	0	NA	13	5
11/05/2021	DG10	DOWN	NA	13	NA
11/05/2021	DG11	0	NA	13	10
11/05/2021	DG12	0	NA	13	5
11/05/2021	DG13	0	NA	13	5
12/05/2021	DG01	0	NA	0	30
12/05/2021	DG02	0	NA	0	20
12/05/2021	DG03	0	NA	0	5
12/05/2021	DG04	0	NA	0	10
12/05/2021	DG05	0	NA	0	15
12/05/2021	DG06	0	NA	0	10
12/05/2021	DG07	0	NA	0	15
12/05/2021	DG08	0	NA	0	5
12/05/2021	DG09	0	NA	0	5
12/05/2021	DG10	DOWN	NA	0	NA
12/05/2021	DG11	0	NA	0	10
12/05/2021	DG12	0	NA	0	5
12/05/2021	DG13	0	NA	0	5
13/05/2021	DG01	0	NA	1	30
13/05/2021	DG02	FOG	NA	1	NA
13/05/2021	DG03	0	NA	1	5
13/05/2021	DG04	0	NA	1	10
13/05/2021	DG05	0	NA	1	15
13/05/2021	DG06	0	NA	1	10
13/05/2021	DG07	0	NA	1	15
13/05/2021	DG08	0	NA	1	5
13/05/2021	DG09	0	NA	1	5
13/05/2021	DG10	DOWN	NA	1	NA
13/05/2021	DG11	0	NA	1	10
13/05/2021	DG12	0	NA	1	5
13/05/2021	DG13	0	NA	1	5
14/05/2021	DG01	0	NA	2	30
14/05/2021	DG02	FOG	NA	2	NA
14/05/2021	DG03	0	NA	2	5
14/05/2021	DG04	0	NA	2	10
14/05/2021	DG05	0	NA	2	15
14/05/2021	DG06	0	NA	2	10
14/05/2021	DG07	0	NA	2	15
14/05/2021	DG08	0	NA	2	5
14/05/2021	DG09	0	NA	2	5
14/05/2021	DG10	DOWN	NA	2	NA
14/05/2021	DG11	0	NA	2	10
14/05/2021	DG12	0	NA	2	5
14/05/2021	DG13	0	NA	2	5
15/05/2021	DG01	0	NA	3	30
15/05/2021	DG02	FOG	NA	3	NA
15/05/2021	DG03	0	NA	3	5
15/05/2021	DG04	0	NA	3	10
15/05/2021	DG05	0	NA	3	15
15/05/2021	DG06	0	NA	3	10
15/05/2021	DG07	0	NA	3	15
15/05/2021	DG08	0	NA	3	5
15/05/2021	DG09	0	NA	3	5
15/05/2021	DG10	DOWN	NA	3	NA
15/05/2021	DG11	0	NA	3	10
15/05/2021	DG12	0	NA	3	5
15/05/2021	DG13	0	NA	3	5
16/05/2021	DG01	0	NA	4	30
16/05/2021	DG02	0	NA	4	20
16/05/2021	DG03	0	NA	4	5
16/05/2021	DG04	0	NA	4	10
16/05/2021	DG05	0	NA	4	15
16/05/2021	DG06	0	NA	4	10
16/05/2021	DG07	0	NA	4	15
16/05/2021	DG08	0	NA	4	5
16/05/2021	DG09	0	NA	4	5
16/05/2021	DG10	DOWN	NA	4	NA
16/05/2021	DG11	0	NA	4	10
16/05/2021	DG12	0	NA	4	5
16/05/2021	DG13	0	NA	4	5
17/05/2021	DG01	0	NA	5	30
17/05/2021	DG02	0	NA	5	20
17/05/2021	DG03	0	NA	5	5
17/05/2021	DG04	0	NA	5	10
17/05/2021	DG05	0	NA	5	15
17/05/2021	DG06	0	NA	5	10
17/05/2021	DG07	0	NA	5	15
17/05/2021	DG08	DOWN	NA	5	NA
17/05/2021	DG09	0	NA	5	5
17/05/2021	DG10	DOWN	NA	5	NA
17/05/2021	DG11	0	NA	5	10
17/05/2021	DG12	0	NA	5	5
17/05/2021	DG13	0	NA	5	5
18/05/2021	DG01	0	NA	6	30
18/05/2021	DG02	0	NA	6	20
18/05/2021	DG03	0	NA	6	5
18/05/2021	DG04	0	NA	6	10
18/05/2021	DG06	0	NA	6	10
18/05/2021	DG07	0	NA	6	15
18/05/2021	DG08	DOWN	NA	6	NA
18/05/2021	DG09	0	NA	6	5
18/05/2021	DG10	DOWN	NA	6	NA
18/05/2021	DG11	0	NA	6	10
18/05/2021	DG12	0	NA	6	5
18/05/2021	DG13	0	NA	6	5
18/05/2021	DG05	1	5	6	15
19/05/2021	DG01	0	NA	7	30
19/05/2021	DG02	0	NA	7	20
19/05/2021	DG03	0	NA	7	5
19/05/2021	DG04	0	NA	7	10
19/05/2021	DG05	0	NA	7	15
19/05/2021	DG07	0	NA	7	15
19/05/2021	DG08	DOWN	NA	7	NA
19/05/2021	DG09	0	NA	7	5
19/05/2021	DG10	DOWN	NA	7	NA
19/05/2021	DG11	0	NA	7	10
19/05/2021	DG12	0	NA	7	5
19/05/2021	DG13	0	NA	7	5
19/05/2021	DG06	1	4	7	10
19/05/2021	DG06	1	4	7	10
20/05/2021	DG01	0	NA	8	30
20/05/2021	DG02	0	NA	8	20
20/05/2021	DG03	0	NA	8	5
20/05/2021	DG05	0	NA	8	15
20/05/2021	DG06	0	NA	8	10
20/05/2021	DG07	0	NA	8	15
20/05/2021	DG08	DOWN	NA	8	NA
20/05/2021	DG09	0	NA	8	5
20/05/2021	DG10	DOWN	NA	8	NA
20/05/2021	DG11	0	NA	8	10
20/05/2021	DG12	0	NA	8	5
20/05/2021	DG13	0	NA	8	5
20/05/2021	DG04	1	6	8	10
21/05/2021	DG01	0	NA	9	30
21/05/2021	DG02	0	NA	9	20
21/05/2021	DG03	0	NA	9	5
21/05/2021	DG04	0	NA	9	10
21/05/2021	DG05	0	NA	9	15
21/05/2021	DG06	0	NA	9	10
21/05/2021	DG07	0	NA	9	15
21/05/2021	DG08	DOWN	NA	9	NA
21/05/2021	DG09	0	NA	9	5
21/05/2021	DG10	DOWN	NA	9	NA
21/05/2021	DG11	0	NA	9	10
21/05/2021	DG12	0	NA	9	5
21/05/2021	DG13	0	NA	9	5
22/05/2021	DG01	FOG	NA	10	30
22/05/2021	DG02	0	NA	10	20
22/05/2021	DG03	0	NA	10	5
22/05/2021	DG04	0	NA	10	10
22/05/2021	DG05	0	NA	10	15
22/05/2021	DG06	0	NA	10	10
22/05/2021	DG07	0	NA	10	15
22/05/2021	DG08	DOWN	NA	10	NA
22/05/2021	DG09	0	NA	10	5
22/05/2021	DG10	DOWN	NA	10	NA
22/05/2021	DG11	0	NA	10	10
22/05/2021	DG12	0	NA	10	5
22/05/2021	DG13	0	NA	10	5
23/05/2021	DG01	0	NA	11	30
23/05/2021	DG02	FOG	NA	11	NA
23/05/2021	DG03	0	NA	11	5
23/05/2021	DG04	0	NA	11	10
23/05/2021	DG05	0	NA	11	15
23/05/2021	DG06	0	NA	11	10
23/05/2021	DG07	0	NA	11	15
23/05/2021	DG08	DOWN	NA	11	NA
23/05/2021	DG09	0	NA	11	5
23/05/2021	DG10	DOWN	NA	11	NA
23/05/2021	DG11	0	NA	11	10
23/05/2021	DG12	0	NA	11	5
23/05/2021	DG13	0	NA	11	5
24/05/2021	DG01	0	NA	12	30
24/05/2021	DG02	0	NA	12	20
24/05/2021	DG03	0	NA	12	5
24/05/2021	DG04	0	NA	12	10
24/05/2021	DG05	0	NA	12	15
24/05/2021	DG06	0	NA	12	10
24/05/2021	DG07	0	NA	12	15
24/05/2021	DG08	DOWN	NA	12	NA
24/05/2021	DG09	0	NA	12	5
24/05/2021	DG10	DOWN	NA	12	NA
24/05/2021	DG11	0	NA	12	10
24/05/2021	DG12	0	NA	12	5
24/05/2021	DG13	0	NA	12	5
25/05/2021	DG01	0	NA	13	30
25/05/2021	DG02	0	NA	13	20
25/05/2021	DG03	0	NA	13	5
25/05/2021	DG04	0	NA	13	10
25/05/2021	DG05	0	NA	13	15
25/05/2021	DG06	0	NA	13	10
25/05/2021	DG07	0	NA	13	15
25/05/2021	DG08	DOWN	NA	13	NA
25/05/2021	DG09	0	NA	13	5
25/05/2021	DG10	DOWN	NA	13	NA
25/05/2021	DG11	0	NA	13	10
25/05/2021	DG12	0	NA	13	5
25/05/2021	DG13	0	NA	13	5
26/05/2021	DG01	0	NA	14	30
26/05/2021	DG02	0	NA	14	20
26/05/2021	DG03	0	NA	14	5
26/05/2021	DG04	0	NA	14	10
26/05/2021	DG05	0	NA	14	15
26/05/2021	DG06	0	NA	14	10
26/05/2021	DG07	0	NA	14	15
26/05/2021	DG08	DOWN	NA	14	NA
26/05/2021	DG09	0	NA	14	5
26/05/2021	DG10	DOWN	NA	14	NA
26/05/2021	DG11	0	NA	14	10
26/05/2021	DG12	0	NA	14	5
26/05/2021	DG13	0	NA	14	5
27/05/2021	DG01	0	NA	0	30
27/05/2021	DG02	0	NA	0	20
27/05/2021	DG03	0	NA	0	5
27/05/2021	DG04	0	NA	0	10
27/05/2021	DG05	0	NA	0	15
27/05/2021	DG06	0	NA	0	10
27/05/2021	DG07	0	NA	0	15
27/05/2021	DG08	DOWN	NA	0	NA
27/05/2021	DG09	0	NA	0	5
27/05/2021	DG10	DOWN	NA	0	NA
27/05/2021	DG11	0	NA	0	10
27/05/2021	DG12	0	NA	0	5
27/05/2021	DG13	0	NA	0	5
28/05/2021	DG01	0	NA	1	30
28/05/2021	DG02	0	NA	1	20
28/05/2021	DG03	0	NA	1	5
28/05/2021	DG04	0	NA	1	10
28/05/2021	DG05	0	NA	1	15
28/05/2021	DG06	0	NA	1	10
28/05/2021	DG07	0	NA	1	15
28/05/2021	DG08	DOWN	NA	1	NA
28/05/2021	DG09	0	NA	1	5
28/05/2021	DG10	DOWN	NA	1	NA
28/05/2021	DG11	0	NA	1	10
28/05/2021	DG12	0	NA	1	5
28/05/2021	DG13	0	NA	1	5
29/05/2021	DG01	0	NA	2	30
29/05/2021	DG02	0	NA	2	20
29/05/2021	DG03	0	NA	2	5
29/05/2021	DG04	0	NA	2	10
29/05/2021	DG05	0	NA	2	15
29/05/2021	DG07	0	NA	2	15
29/05/2021	DG08	DOWN	NA	2	NA
29/05/2021	DG09	0	NA	2	5
29/05/2021	DG10	DOWN	NA	2	NA
29/05/2021	DG11	0	NA	2	10
29/05/2021	DG12	0	NA	2	5
29/05/2021	DG13	0	NA	2	5
29/05/2021	DG06	1	3	2	10
30/05/2021	DG01	0	NA	3	30
30/05/2021	DG02	FOG	NA	3	NA
30/05/2021	DG03	FOG	NA	3	NA
30/05/2021	DG04	0	NA	3	10
30/05/2021	DG05	0	NA	3	15
30/05/2021	DG06	0	NA	3	10
30/05/2021	DG07	0	NA	3	15
30/05/2021	DG08	DOWN	NA	3	NA
30/05/2021	DG09	0	NA	3	5
30/05/2021	DG10	DOWN	NA	3	NA
30/05/2021	DG11	0	NA	3	10
30/05/2021	DG12	0	NA	3	5
30/05/2021	DG13	0	NA	3	5
31/05/2021	DG01	0	NA	4	30
31/05/2021	DG02	FOG	NA	4	NA
31/05/2021	DG03	FOG	NA	4	NA
31/05/2021	DG04	0	NA	4	10
31/05/2021	DG05	0	NA	4	15
31/05/2021	DG06	0	NA	4	10
31/05/2021	DG07	0	NA	4	15
31/05/2021	DG08	DOWN	NA	4	NA
31/05/2021	DG09	0	NA	4	5
31/05/2021	DG10	DOWN	NA	4	NA
31/05/2021	DG11	0	NA	4	10
31/05/2021	DG12	0	NA	4	5
31/05/2021	DG13	0	NA	4	5
01/06/2021	DG01	0	NA	5	30
01/06/2021	DG02	FOG	NA	5	NA
01/06/2021	DG03	FOG	NA	5	NA
01/06/2021	DG04	0	NA	5	10
01/06/2021	DG05	0	NA	5	15
01/06/2021	DG06	0	NA	5	10
01/06/2021	DG07	0	NA	5	15
01/06/2021	DG08	DOWN	NA	5	NA
01/06/2021	DG09	0	NA	5	5
01/06/2021	DG10	DOWN	NA	5	NA
01/06/2021	DG11	0	NA	5	10
01/06/2021	DG12	0	NA	5	5
01/06/2021	DG13	0	NA	5	5
02/06/2021	DG01	0	NA	6	30
02/06/2021	DG02	FOG	NA	6	NA
02/06/2021	DG03	FOG	NA	6	NA
02/06/2021	DG04	0	NA	6	10
02/06/2021	DG05	0	NA	6	15
02/06/2021	DG06	0	NA	6	10
02/06/2021	DG07	0	NA	6	15
02/06/2021	DG08	DOWN	NA	6	NA
02/06/2021	DG09	0	NA	6	5
02/06/2021	DG10	DOWN	NA	6	NA
02/06/2021	DG11	0	NA	6	10
02/06/2021	DG12	0	NA	6	5
02/06/2021	DG13	0	NA	6	5
03/06/2021	DG01	0	NA	7	30
03/06/2021	DG02	FOG	NA	7	NA
03/06/2021	DG03	FOG	NA	7	NA
03/06/2021	DG04	0	NA	7	10
03/06/2021	DG05	0	NA	7	15
03/06/2021	DG06	0	NA	7	10
03/06/2021	DG07	0	NA	7	15
03/06/2021	DG08	DOWN	NA	7	NA
03/06/2021	DG09	0	NA	7	5
03/06/2021	DG10	DOWN	NA	7	NA
03/06/2021	DG11	0	NA	7	10
03/06/2021	DG12	0	NA	7	5
03/06/2021	DG13	0	NA	7	5
04/06/2021	DG01	1	1	8	30
04/06/2021	DG02	FOG	NA	8	NA
04/06/2021	DG03	FOG	NA	8	NA
04/06/2021	DG04	0	NA	8	10
04/06/2021	DG05	0	NA	8	15
04/06/2021	DG06	0	NA	8	10
04/06/2021	DG07	0	NA	8	15
04/06/2021	DG08	DOWN	NA	8	NA
04/06/2021	DG09	0	NA	8	5
04/06/2021	DG10	DOWN	NA	8	NA
04/06/2021	DG11	0	NA	8	10
04/06/2021	DG12	0	NA	8	5
04/06/2021	DG13	0	NA	8	5
05/06/2021	DG01	0	NA	9	30
05/06/2021	DG02	FOG	NA	9	NA
05/06/2021	DG03	FOG	NA	9	NA
05/06/2021	DG04	0	NA	9	10
05/06/2021	DG05	0	NA	9	15
05/06/2021	DG06	0	NA	9	10
05/06/2021	DG07	0	NA	9	15
05/06/2021	DG08	DOWN	NA	9	NA
05/06/2021	DG09	0	NA	9	5
05/06/2021	DG10	DOWN	NA	9	NA
05/06/2021	DG11	0	NA	9	10
05/06/2021	DG12	0	NA	9	5
05/06/2021	DG13	0	NA	9	5
06/06/2021	DG01	0	NA	10	30
06/06/2021	DG02	0	NA	10	20
06/06/2021	DG03	0	NA	10	5
06/06/2021	DG04	0	NA	10	10
06/06/2021	DG05	0	NA	10	15
06/06/2021	DG06	0	NA	10	10
06/06/2021	DG07	0	NA	10	15
06/06/2021	DG08	DOWN	NA	10	NA
06/06/2021	DG09	0	NA	10	5
06/06/2021	DG10	DOWN	NA	10	NA
06/06/2021	DG11	0	NA	10	10
06/06/2021	DG12	0	NA	10	5
06/06/2021	DG13	0	NA	10	5
07/06/2021	DG01	0	NA	11	30
07/06/2021	DG02	0	NA	11	20
07/06/2021	DG03	0	NA	11	5
07/06/2021	DG04	0	NA	11	10
07/06/2021	DG05	0	NA	11	15
07/06/2021	DG06	0	NA	11	10
07/06/2021	DG07	0	NA	11	15
07/06/2021	DG08	DOWN	NA	11	NA
07/06/2021	DG09	0	NA	11	5
07/06/2021	DG10	DOWN	NA	11	NA
07/06/2021	DG11	0	NA	11	10
07/06/2021	DG12	0	NA	11	5
07/06/2021	DG13	0	NA	11	5
08/06/2021	DG01	0	NA	12	30
08/06/2021	DG02	0	NA	12	20
08/06/2021	DG03	0	NA	12	5
08/06/2021	DG04	0	NA	12	10
08/06/2021	DG05	0	NA	12	15
08/06/2021	DG07	0	NA	12	15
08/06/2021	DG08	DOWN	NA	12	NA
08/06/2021	DG09	0	NA	12	5
08/06/2021	DG10	DOWN	NA	12	NA
08/06/2021	DG11	0	NA	12	10
08/06/2021	DG12	0	NA	12	5
08/06/2021	DG13	0	NA	12	5
08/06/2021	DG06	1	1	12	10
09/06/2021	DG01	0	NA	13	30
09/06/2021	DG02	0	NA	13	20
09/06/2021	DG03	0	NA	13	5
09/06/2021	DG04	0	NA	13	10
09/06/2021	DG05	0	NA	13	15
09/06/2021	DG07	0	NA	13	15
09/06/2021	DG08	DOWN	NA	13	NA
09/06/2021	DG09	0	NA	13	5
09/06/2021	DG10	DOWN	NA	13	NA
09/06/2021	DG11	0	NA	13	10
09/06/2021	DG12	0	NA	13	5
09/06/2021	DG13	0	NA	13	5
09/06/2021	DG06	1	6	13	10
10/06/2021	DG01	0	NA	14	30
10/06/2021	DG02	0	NA	14	20
10/06/2021	DG03	FOG	NA	14	NA
10/06/2021	DG04	0	NA	14	10
10/06/2021	DG06	0	NA	14	10
10/06/2021	DG07	0	NA	14	15
10/06/2021	DG08	DOWN	NA	14	NA
10/06/2021	DG09	0	NA	14	5
10/06/2021	DG10	DOWN	NA	14	NA
10/06/2021	DG11	0	NA	14	10
10/06/2021	DG12	0	NA	14	5
10/06/2021	DG13	0	NA	14	5
10/06/2021	DG05	1	8	14	15
11/06/2021	DG01	0	NA	0	30
11/06/2021	DG02	FOG	NA	0	NA
11/06/2021	DG03	FOG	NA	0	NA
11/06/2021	DG04	0	NA	0	10
11/06/2021	DG05	0	NA	0	15
11/06/2021	DG06	0	NA	0	10
11/06/2021	DG07	0	NA	0	15
11/06/2021	DG08	DOWN	NA	0	NA
11/06/2021	DG09	0	NA	0	5
11/06/2021	DG10	DOWN	NA	0	NA
11/06/2021	DG11	0	NA	0	10
11/06/2021	DG12	0	NA	0	5
11/06/2021	DG13	0	NA	0	5
12/06/2021	DG01	0	NA	1	30
12/06/2021	DG02	FOG	NA	1	NA
12/06/2021	DG03	FOG	NA	1	NA
12/06/2021	DG04	0	NA	1	10
12/06/2021	DG05	0	NA	1	15
12/06/2021	DG06	0	NA	1	10
12/06/2021	DG07	0	NA	1	15
12/06/2021	DG08	DOWN	NA	1	NA
12/06/2021	DG09	0	NA	1	5
12/06/2021	DG10	DOWN	NA	1	NA
12/06/2021	DG11	0	NA	1	10
12/06/2021	DG12	0	NA	1	5
12/06/2021	DG13	0	NA	1	5
13/06/2021	DG01	1	0	2	30
13/06/2021	DG02	FOG	NA	2	NA
13/06/2021	DG03	FOG	NA	2	NA
13/06/2021	DG04	0	NA	2	10
13/06/2021	DG05	0	NA	2	15
13/06/2021	DG06	0	NA	2	10
13/06/2021	DG07	0	NA	2	15
13/06/2021	DG08	DOWN	NA	2	NA
13/06/2021	DG09	0	NA	2	5
13/06/2021	DG10	DOWN	NA	2	NA
13/06/2021	DG11	0	NA	2	10
13/06/2021	DG12	0	NA	2	5
13/06/2021	DG13	0	NA	2	5
14/06/2021	DG01	1	0	3	30
14/06/2021	DG02	FOG	NA	3	NA
14/06/2021	DG03	FOG	NA	3	NA
14/06/2021	DG04	0	NA	3	10
14/06/2021	DG05	0	NA	3	15
14/06/2021	DG06	0	NA	3	10
14/06/2021	DG07	0	NA	3	15
14/06/2021	DG08	DOWN	NA	3	NA
14/06/2021	DG09	0	NA	3	5
14/06/2021	DG10	DOWN	NA	3	NA
14/06/2021	DG11	0	NA	3	10
14/06/2021	DG12	0	NA	3	5
14/06/2021	DG13	0	NA	3	5
15/06/2021	DG01	0	NA	4	30
15/06/2021	DG02	FOG	NA	4	NA
15/06/2021	DG03	0	NA	4	5
15/06/2021	DG04	0	NA	4	10
15/06/2021	DG05	0	NA	4	15
15/06/2021	DG06	0	NA	4	10
15/06/2021	DG07	0	NA	4	15
15/06/2021	DG08	DOWN	NA	4	NA
15/06/2021	DG09	0	NA	4	5
15/06/2021	DG10	DOWN	NA	4	NA
15/06/2021	DG11	0	NA	4	10
15/06/2021	DG12	0	NA	4	5
15/06/2021	DG13	0	NA	4	5
16/06/2021	DG01	FOG	NA	5	30
16/06/2021	DG02	FOG	NA	5	NA
16/06/2021	DG03	0	NA	5	5
16/06/2021	DG04	0	NA	5	10
16/06/2021	DG05	0	NA	5	15
16/06/2021	DG06	0	NA	5	10
16/06/2021	DG07	0	NA	5	15
16/06/2021	DG08	DOWN	NA	5	NA
16/06/2021	DG09	0	NA	5	5
16/06/2021	DG10	DOWN	NA	5	NA
16/06/2021	DG11	0	NA	5	10
16/06/2021	DG12	0	NA	5	5
16/06/2021	DG13	0	NA	5	5
17/06/2021	DG01	FOG	NA	6	30
17/06/2021	DG02	0	NA	6	20
17/06/2021	DG03	0	NA	6	5
17/06/2021	DG04	0	NA	6	10
17/06/2021	DG05	0	NA	6	15
17/06/2021	DG06	0	NA	6	10
17/06/2021	DG07	0	NA	6	15
17/06/2021	DG08	DOWN	NA	6	NA
17/06/2021	DG09	0	NA	6	5
17/06/2021	DG10	DOWN	NA	6	NA
17/06/2021	DG11	0	NA	6	10
17/06/2021	DG12	0	NA	6	5
17/06/2021	DG13	0	NA	6	5
18/06/2021	DG02	1	4	7	20
18/06/2021	DG01	FOG	NA	7	30
18/06/2021	DG03	0	NA	7	5
18/06/2021	DG04	0	NA	7	10
18/06/2021	DG05	0	NA	7	15
18/06/2021	DG06	0	NA	7	10
18/06/2021	DG07	0	NA	7	15
18/06/2021	DG08	DOWN	NA	7	NA
18/06/2021	DG09	0	NA	7	5
18/06/2021	DG10	DOWN	NA	7	NA
18/06/2021	DG11	0	NA	7	10
18/06/2021	DG12	0	NA	7	5
18/06/2021	DG13	0	NA	7	5
19/06/2021	DG01	0	NA	8	30
19/06/2021	DG02	0	NA	8	20
19/06/2021	DG03	0	NA	8	5
19/06/2021	DG04	0	NA	8	10
19/06/2021	DG06	0	NA	8	10
19/06/2021	DG07	0	NA	8	15
19/06/2021	DG08	DOWN	NA	8	NA
19/06/2021	DG09	0	NA	8	5
19/06/2021	DG10	DOWN	NA	8	NA
19/06/2021	DG11	0	NA	8	10
19/06/2021	DG12	0	NA	8	5
19/06/2021	DG13	0	NA	8	5
19/06/2021	DG05	1	0	8	15
20/06/2021	DG01	0	NA	9	30
20/06/2021	DG02	0	NA	9	20
20/06/2021	DG03	0	NA	9	5
20/06/2021	DG04	0	NA	9	10
20/06/2021	DG06	0	NA	9	10
20/06/2021	DG07	0	NA	9	15
20/06/2021	DG08	DOWN	NA	9	NA
20/06/2021	DG09	0	NA	9	5
20/06/2021	DG10	DOWN	NA	9	NA
20/06/2021	DG11	0	NA	9	10
20/06/2021	DG12	0	NA	9	5
20/06/2021	DG13	0	NA	9	5
20/06/2021	DG05	1	2	9	15
21/06/2021	DG04	1	2	10	10
21/06/2021	DG01	FOG	NA	10	30
21/06/2021	DG02	0	NA	10	20
21/06/2021	DG03	0	NA	10	5
21/06/2021	DG05	0	NA	10	15
21/06/2021	DG06	0	NA	10	10
21/06/2021	DG07	0	NA	10	15
21/06/2021	DG08	DOWN	NA	10	NA
21/06/2021	DG09	0	NA	10	5
21/06/2021	DG10	DOWN	NA	10	NA
21/06/2021	DG11	0	NA	10	10
21/06/2021	DG12	0	NA	10	5
21/06/2021	DG13	0	NA	10	5
22/06/2021	DG01	0	NA	11	30
22/06/2021	DG02	0	NA	11	20
22/06/2021	DG03	0	NA	11	5
22/06/2021	DG04	0	NA	11	10
22/06/2021	DG06	0	NA	11	10
22/06/2021	DG07	0	NA	11	15
22/06/2021	DG08	DOWN	NA	11	NA
22/06/2021	DG09	0	NA	11	5
22/06/2021	DG10	DOWN	NA	11	NA
22/06/2021	DG11	0	NA	11	10
22/06/2021	DG12	0	NA	11	5
22/06/2021	DG13	0	NA	11	5
22/06/2021	DG05	1	2	11	15
23/06/2021	DG01	0	NA	12	30
23/06/2021	DG02	0	NA	12	20
23/06/2021	DG03	0	NA	12	5
23/06/2021	DG04	0	NA	12	10
23/06/2021	DG05	0	NA	12	15
23/06/2021	DG06	0	NA	12	10
23/06/2021	DG07	0	NA	12	15
23/06/2021	DG08	DOWN	NA	12	NA
23/06/2021	DG09	0	NA	12	5
23/06/2021	DG10	DOWN	NA	12	NA
23/06/2021	DG11	0	NA	12	10
23/06/2021	DG12	0	NA	12	5
23/06/2021	DG13	0	NA	12	5
24/06/2021	DG01	0	NA	13	30
24/06/2021	DG02	0	NA	13	20
24/06/2021	DG03	0	NA	13	5
24/06/2021	DG04	0	NA	13	10
24/06/2021	DG05	0	NA	13	15
24/06/2021	DG06	FOG	NA	13	NA
24/06/2021	DG07	0	NA	13	15
24/06/2021	DG08	DOWN	NA	13	NA
24/06/2021	DG09	0	NA	13	5
24/06/2021	DG10	DOWN	NA	13	NA
24/06/2021	DG11	0	NA	13	10
24/06/2021	DG12	0	NA	13	5
24/06/2021	DG13	0	NA	13	5
25/06/2021	DG01	0	NA	0	30
25/06/2021	DG02	0	NA	0	20
25/06/2021	DG03	0	NA	0	5
25/06/2021	DG04	0	NA	0	10
25/06/2021	DG05	0	NA	0	15
25/06/2021	DG06	FOG	NA	0	NA
25/06/2021	DG07	0	NA	0	15
25/06/2021	DG08	DOWN	NA	0	NA
25/06/2021	DG09	0	NA	0	5
25/06/2021	DG10	DOWN	NA	0	NA
25/06/2021	DG11	0	NA	0	10
25/06/2021	DG12	0	NA	0	5
25/06/2021	DG13	0	NA	0	5
26/06/2021	DG01	FOG	NA	1	30
26/06/2021	DG02	0	NA	1	20
26/06/2021	DG03	0	NA	1	5
26/06/2021	DG04	0	NA	1	10
26/06/2021	DG05	0	NA	1	15
26/06/2021	DG06	FOG	NA	1	NA
26/06/2021	DG07	0	NA	1	15
26/06/2021	DG08	DOWN	NA	1	NA
26/06/2021	DG09	0	NA	1	5
26/06/2021	DG10	DOWN	NA	1	NA
26/06/2021	DG11	0	NA	1	10
26/06/2021	DG12	0	NA	1	5
26/06/2021	DG13	0	NA	1	5
27/06/2021	DG01	FOG	NA	2	30
27/06/2021	DG02	0	NA	2	20
27/06/2021	DG03	0	NA	2	5
27/06/2021	DG04	0	NA	2	10
27/06/2021	DG05	0	NA	2	15
27/06/2021	DG06	FOG	NA	2	NA
27/06/2021	DG07	0	NA	2	15
27/06/2021	DG08	DOWN	NA	2	NA
27/06/2021	DG09	0	NA	2	5
27/06/2021	DG10	DOWN	NA	2	NA
27/06/2021	DG11	0	NA	2	10
27/06/2021	DG12	0	NA	2	5
27/06/2021	DG13	0	NA	2	5
28/06/2021	DG01	FOG	NA	3	30
28/06/2021	DG02	0	NA	3	20
28/06/2021	DG03	0	NA	3	5
28/06/2021	DG04	0	NA	3	10
28/06/2021	DG05	0	NA	3	15
28/06/2021	DG06	FOG	NA	3	NA
28/06/2021	DG07	0	NA	3	15
28/06/2021	DG08	DOWN	NA	3	NA
28/06/2021	DG09	0	NA	3	5
28/06/2021	DG10	DOWN	NA	3	NA
28/06/2021	DG11	0	NA	3	10
28/06/2021	DG12	0	NA	3	5
28/06/2021	DG13	0	NA	3	5
29/06/2021	DG01	FOG	NA	4	30
29/06/2021	DG02	0	NA	4	20
29/06/2021	DG03	0	NA	4	5
29/06/2021	DG04	0	NA	4	10
29/06/2021	DG05	0	NA	4	15
29/06/2021	DG06	FOG	NA	4	NA
29/06/2021	DG07	0	NA	4	15
29/06/2021	DG08	DOWN	NA	4	NA
29/06/2021	DG09	0	NA	4	5
29/06/2021	DG10	DOWN	NA	4	NA
29/06/2021	DG11	0	NA	4	10
29/06/2021	DG12	0	NA	4	5
29/06/2021	DG13	0	NA	4	5
30/06/2021	DG01	FOG	NA	5	30
30/06/2021	DG02	0	NA	5	20
30/06/2021	DG03	0	NA	5	5
30/06/2021	DG04	0	NA	5	10
30/06/2021	DG05	0	NA	5	15
30/06/2021	DG06	FOG	NA	5	NA
30/06/2021	DG07	0	NA	5	15
30/06/2021	DG08	DOWN	NA	5	NA
30/06/2021	DG09	0	NA	5	5
30/06/2021	DG10	DOWN	NA	5	NA
30/06/2021	DG11	0	NA	5	10
30/06/2021	DG12	0	NA	5	5
30/06/2021	DG13	0	NA	5	5
01/07/2021	DG02	1	2	6	20
01/07/2021	DG03	1	1	6	5
01/07/2021	DG03	1	1	6	5
01/07/2021	DG01	0	NA	6	30
01/07/2021	DG04	0	NA	6	10
01/07/2021	DG05	0	NA	6	15
01/07/2021	DG06	FOG	NA	6	NA
01/07/2021	DG07	0	NA	6	15
01/07/2021	DG08	DOWN	NA	6	NA
01/07/2021	DG09	0	NA	6	5
01/07/2021	DG10	DOWN	NA	6	NA
01/07/2021	DG11	0	NA	6	10
01/07/2021	DG12	0	NA	6	5
01/07/2021	DG13	0	NA	6	5
02/07/2021	DG01	0	NA	7	30
02/07/2021	DG02	0	NA	7	20
02/07/2021	DG03	0	NA	7	5
02/07/2021	DG04	0	NA	7	10
02/07/2021	DG05	0	NA	7	15
02/07/2021	DG06	FOG	NA	7	NA
02/07/2021	DG07	0	NA	7	15
02/07/2021	DG08	DOWN	NA	7	NA
02/07/2021	DG09	0	NA	7	5
02/07/2021	DG10	DOWN	NA	7	NA
02/07/2021	DG11	0	NA	7	10
02/07/2021	DG12	0	NA	7	5
02/07/2021	DG13	0	NA	7	5
03/07/2021	DG01	1	2	8	30
03/07/2021	DG02	0	NA	8	20
03/07/2021	DG03	0	NA	8	5
03/07/2021	DG04	0	NA	8	10
03/07/2021	DG05	1	U	8	15
03/07/2021	DG06	FOG	NA	8	NA
03/07/2021	DG07	0	NA	8	15
03/07/2021	DG08	DOWN	NA	8	NA
03/07/2021	DG09	0	NA	8	5
03/07/2021	DG10	DOWN	NA	8	NA
03/07/2021	DG11	0	NA	8	10
03/07/2021	DG13	0	NA	8	5
03/07/2021	DG12	1	0	8	5
04/07/2021	DG01	0	NA	9	30
04/07/2021	DG02	0	NA	9	20
04/07/2021	DG03	0	NA	9	5
04/07/2021	DG04	0	NA	9	10
04/07/2021	DG05	0	NA	9	15
04/07/2021	DG06	0	NA	9	10
04/07/2021	DG07	0	NA	9	15
04/07/2021	DG08	DOWN	NA	9	NA
04/07/2021	DG09	0	NA	9	5
04/07/2021	DG10	DOWN	NA	9	NA
04/07/2021	DG11	0	NA	9	10
04/07/2021	DG12	0	NA	9	5
04/07/2021	DG13	0	NA	9	5
05/07/2021	DG02	1	0	10	20
05/07/2021	DG01	0	NA	10	30
05/07/2021	DG03	0	NA	10	5
05/07/2021	DG04	0	NA	10	10
05/07/2021	DG05	0	NA	10	15
05/07/2021	DG07	0	NA	10	15
05/07/2021	DG08	DOWN	NA	10	NA
05/07/2021	DG09	0	NA	10	5
05/07/2021	DG10	DOWN	NA	10	NA
05/07/2021	DG11	0	NA	10	10
05/07/2021	DG12	0	NA	10	5
05/07/2021	DG13	0	NA	10	5
05/07/2021	DG06	1	6	10	10
06/07/2021	DG01	0	NA	11	30
06/07/2021	DG02	0	NA	11	20
06/07/2021	DG03	0	NA	11	5
06/07/2021	DG04	0	NA	11	10
06/07/2021	DG05	0	NA	11	15
06/07/2021	DG06	0	NA	11	10
06/07/2021	DG07	0	NA	11	15
06/07/2021	DG08	DOWN	NA	11	NA
06/07/2021	DG09	0	NA	11	5
06/07/2021	DG10	DOWN	NA	11	NA
06/07/2021	DG11	0	NA	11	10
06/07/2021	DG12	0	NA	11	5
06/07/2021	DG13	0	NA	11	5
07/07/2021	DG05	1	3	12	15
07/07/2021	DG05	1	4	12	15
07/07/2021	DG01	0	NA	12	30
07/07/2021	DG02	0	NA	12	20
07/07/2021	DG03	0	NA	12	5
07/07/2021	DG04	0	NA	12	10
07/07/2021	DG06	0	NA	12	10
07/07/2021	DG07	0	NA	12	15
07/07/2021	DG08	DOWN	NA	12	NA
07/07/2021	DG09	0	NA	12	5
07/07/2021	DG10	DOWN	NA	12	NA
07/07/2021	DG11	0	NA	12	10
07/07/2021	DG12	0	NA	12	5
07/07/2021	DG13	0	NA	12	5
08/07/2021	DG01	0	NA	13	30
08/07/2021	DG02	0	NA	13	20
08/07/2021	DG03	0	NA	13	5
08/07/2021	DG04	0	NA	13	10
08/07/2021	DG05	0	NA	13	15
08/07/2021	DG06	0	NA	13	10
08/07/2021	DG07	0	NA	13	15
08/07/2021	DG08	DOWN	NA	13	NA
08/07/2021	DG09	0	NA	13	5
08/07/2021	DG10	DOWN	NA	13	NA
08/07/2021	DG11	0	NA	13	10
08/07/2021	DG12	0	NA	13	5
08/07/2021	DG13	0	NA	13	5
09/07/2021	DG01	1	0	14	30
09/07/2021	DG02	0	NA	14	20
09/07/2021	DG03	0	NA	14	5
09/07/2021	DG04	0	NA	14	10
09/07/2021	DG05	0	NA	14	15
09/07/2021	DG06	0	NA	14	10
09/07/2021	DG07	0	NA	14	15
09/07/2021	DG08	DOWN	NA	14	NA
09/07/2021	DG09	0	NA	14	5
09/07/2021	DG10	DOWN	NA	14	NA
09/07/2021	DG11	0	NA	14	10
09/07/2021	DG12	0	NA	14	5
09/07/2021	DG13	0	NA	14	5
10/07/2021	DG01	0	NA	15	30
10/07/2021	DG02	0	NA	15	20
10/07/2021	DG03	0	NA	15	5
10/07/2021	DG04	0	NA	15	10
10/07/2021	DG05	0	NA	15	15
10/07/2021	DG06	0	NA	15	10
10/07/2021	DG07	0	NA	15	15
10/07/2021	DG08	DOWN	NA	15	NA
10/07/2021	DG09	0	NA	15	5
10/07/2021	DG10	DOWN	NA	15	NA
10/07/2021	DG11	0	NA	15	10
10/07/2021	DG12	0	NA	15	5
10/07/2021	DG13	0	NA	15	5
11/07/2021	DG01	0	NA	16	30
11/07/2021	DG02	FOG	NA	16	NA
11/07/2021	DG03	0	NA	16	5
11/07/2021	DG04	0	NA	16	10
11/07/2021	DG05	0	NA	16	15
11/07/2021	DG06	0	NA	16	10
11/07/2021	DG07	0	NA	16	15
11/07/2021	DG08	DOWN	NA	16	NA
11/07/2021	DG09	0	NA	16	5
11/07/2021	DG10	DOWN	NA	16	NA
11/07/2021	DG11	0	NA	16	10
11/07/2021	DG12	0	NA	16	5
11/07/2021	DG13	0	NA	16	5
12/07/2021	DG01	0	NA	0	30
12/07/2021	DG02	FOG	NA	0	NA
12/07/2021	DG03	0	NA	0	5
12/07/2021	DG04	0	NA	0	10
12/07/2021	DG05	0	NA	0	15
12/07/2021	DG06	0	NA	0	10
12/07/2021	DG07	0	NA	0	15
12/07/2021	DG08	DOWN	NA	0	NA
12/07/2021	DG09	0	NA	0	5
12/07/2021	DG10	DOWN	NA	0	NA
12/07/2021	DG11	0	NA	0	10
12/07/2021	DG12	0	NA	0	5
12/07/2021	DG13	0	NA	0	5
13/07/2021	DG01	0	NA	1	30
13/07/2021	DG02	FOG	NA	1	NA
13/07/2021	DG03	0	NA	1	5
13/07/2021	DG04	0	NA	1	10
13/07/2021	DG05	0	NA	1	15
13/07/2021	DG06	0	NA	1	10
13/07/2021	DG07	0	NA	1	15
13/07/2021	DG08	DOWN	NA	1	NA
13/07/2021	DG09	0	NA	1	5
13/07/2021	DG10	DOWN	NA	1	NA
13/07/2021	DG11	0	NA	1	10
13/07/2021	DG12	0	NA	1	5
13/07/2021	DG13	0	NA	1	5
14/07/2021	DG01	0	NA	2	30
14/07/2021	DG02	FOG	NA	2	NA
14/07/2021	DG03	0	NA	2	5
14/07/2021	DG04	0	NA	2	10
14/07/2021	DG05	0	NA	2	15
14/07/2021	DG06	0	NA	2	10
14/07/2021	DG07	0	NA	2	15
14/07/2021	DG08	DOWN	NA	2	NA
14/07/2021	DG09	0	NA	2	5
14/07/2021	DG10	DOWN	NA	2	NA
14/07/2021	DG11	0	NA	2	10
14/07/2021	DG12	0	NA	2	5
14/07/2021	DG13	0	NA	2	5
15/07/2021	DG05	1	5	3	15
15/07/2021	DG01	0	NA	3	30
15/07/2021	DG02	FOG	NA	3	NA
15/07/2021	DG03	FOG	NA	3	NA
15/07/2021	DG04	0	NA	3	10
15/07/2021	DG06	0	NA	3	10
15/07/2021	DG07	0	NA	3	15
15/07/2021	DG08	DOWN	NA	3	NA
15/07/2021	DG09	0	NA	3	5
15/07/2021	DG10	DOWN	NA	3	NA
15/07/2021	DG11	0	NA	3	10
15/07/2021	DG12	0	NA	3	5
15/07/2021	DG13	0	NA	3	5
16/07/2021	DG01	0	NA	4	30
16/07/2021	DG02	FOG	NA	4	NA
16/07/2021	DG03	0	NA	4	5
16/07/2021	DG04	0	NA	4	10
16/07/2021	DG05	0	NA	4	15
16/07/2021	DG06	0	NA	4	10
16/07/2021	DG07	0	NA	4	15
16/07/2021	DG08	DOWN	NA	4	NA
16/07/2021	DG09	0	NA	4	5
16/07/2021	DG10	DOWN	NA	4	NA
16/07/2021	DG11	0	NA	4	10
16/07/2021	DG12	0	NA	4	5
16/07/2021	DG13	0	NA	4	5
17/07/2021	DG01	STOPPED	NA	5	NA
17/07/2021	DG02	STOPPED	NA	5	NA
17/07/2021	DG03	0	NA	5	5
17/07/2021	DG04	0	NA	5	10
17/07/2021	DG05	0	NA	5	15
17/07/2021	DG06	0	NA	5	10
17/07/2021	DG07	0	NA	5	15
17/07/2021	DG08	0	NA	5	15
17/07/2021	DG09	0	NA	5	5
17/07/2021	DG10	0	NA	5	5
17/07/2021	DG11	0	NA	5	10
17/07/2021	DG12	STOPPED	NA	5	NA
17/07/2021	DG13	0	NA	5	5
18/07/2021	DG01	STOPPED	NA	6	NA
18/07/2021	DG02	STOPPED	NA	6	NA
18/07/2021	DG03	0	NA	6	5
18/07/2021	DG04	0	NA	6	10
18/07/2021	DG05	0	NA	6	15
18/07/2021	DG06	0	NA	6	10
18/07/2021	DG07	0	NA	6	15
18/07/2021	DG08	0	NA	6	15
18/07/2021	DG09	0	NA	6	5
18/07/2021	DG10	0	NA	6	5
18/07/2021	DG11	0	NA	6	10
18/07/2021	DG12	STOPPED	NA	6	NA
18/07/2021	DG13	0	NA	6	5
19/07/2021	DG01	STOPPED	NA	7	NA
19/07/2021	DG02	STOPPED	NA	7	NA
19/07/2021	DG03	0	NA	7	5
19/07/2021	DG04	1	U	7	10
19/07/2021	DG05	0	NA	7	15
19/07/2021	DG06	0	NA	7	10
19/07/2021	DG07	0	NA	7	15
19/07/2021	DG08	0	NA	7	15
19/07/2021	DG09	0	NA	7	5
19/07/2021	DG10	0	NA	7	5
19/07/2021	DG11	0	NA	7	10
19/07/2021	DG12	STOPPED	NA	7	NA
19/07/2021	DG13	0	NA	7	5
20/07/2021	DG01	STOPPED	NA	8	NA
20/07/2021	DG02	STOPPED	NA	8	NA
20/07/2021	DG03	0	NA	8	5
20/07/2021	DG04	0	NA	8	10
20/07/2021	DG05	0	NA	8	15
20/07/2021	DG06	0	NA	8	10
20/07/2021	DG07	0	NA	8	15
20/07/2021	DG08	0	NA	8	15
20/07/2021	DG09	0	NA	8	5
20/07/2021	DG10	0	NA	8	5
20/07/2021	DG11	0	NA	8	10
20/07/2021	DG12	STOPPED	NA	8	NA
20/07/2021	DG13	0	NA	8	5
21/07/2021	DG05	1	2	9	15
21/07/2021	DG05	1	2	9	15
21/07/2021	DG01	STOPPED	NA	9	NA
21/07/2021	DG02	STOPPED	NA	9	NA
21/07/2021	DG03	0	NA	9	5
21/07/2021	DG04	STOPPED	NA	9	NA
21/07/2021	DG06	0	NA	9	10
21/07/2021	DG07	0	NA	9	15
21/07/2021	DG08	0	NA	9	15
21/07/2021	DG09	0	NA	9	5
21/07/2021	DG10	0	NA	9	5
21/07/2021	DG11	0	NA	9	10
21/07/2021	DG12	STOPPED	NA	9	NA
21/07/2021	DG13	1	2	9	5
22/07/2021	DG01	STOPPED	NA	10	NA
22/07/2021	DG02	STOPPED	NA	10	NA
22/07/2021	DG03	0	NA	10	5
22/07/2021	DG04	STOPPED	NA	10	NA
22/07/2021	DG05	0	NA	10	15
22/07/2021	DG07	0	NA	10	15
22/07/2021	DG08	0	NA	10	15
22/07/2021	DG09	0	NA	10	5
22/07/2021	DG10	0	NA	10	5
22/07/2021	DG11	0	NA	10	10
22/07/2021	DG12	STOPPED	NA	10	NA
22/07/2021	DG13	0	NA	10	5
22/07/2021	DG06	1	1	10	10
23/07/2021	DG01	STOPPED	NA	11	NA
23/07/2021	DG02	STOPPED	NA	11	NA
23/07/2021	DG03	0	NA	11	5
23/07/2021	DG04	STOPPED	NA	11	NA
23/07/2021	DG05	0	NA	11	15
23/07/2021	DG06	0	NA	11	10
23/07/2021	DG07	0	NA	11	15
23/07/2021	DG08	0	NA	11	15
23/07/2021	DG09	0	NA	11	5
23/07/2021	DG10	0	NA	11	5
23/07/2021	DG11	0	NA	11	10
23/07/2021	DG12	STOPPED	NA	11	NA
23/07/2021	DG13	0	NA	11	5
24/07/2021	DG01	STOPPED	NA	12	NA
24/07/2021	DG02	STOPPED	NA	12	NA
24/07/2021	DG03	0	NA	12	5
24/07/2021	DG04	STOPPED	NA	12	NA
24/07/2021	DG05	0	NA	12	15
24/07/2021	DG06	0	NA	12	10
24/07/2021	DG07	0	NA	12	15
24/07/2021	DG08	0	NA	12	15
24/07/2021	DG09	0	NA	12	5
24/07/2021	DG10	0	NA	12	5
24/07/2021	DG11	0	NA	12	10
24/07/2021	DG12	STOPPED	NA	12	NA
24/07/2021	DG13	0	NA	12	5
25/07/2021	DG01	STOPPED	NA	0	NA
25/07/2021	DG02	STOPPED	NA	0	NA
25/07/2021	DG03	0	NA	0	5
25/07/2021	DG04	STOPPED	NA	0	NA
25/07/2021	DG05	0	NA	0	15
25/07/2021	DG06	0	NA	0	10
25/07/2021	DG07	0	NA	0	15
25/07/2021	DG08	0	NA	0	15
25/07/2021	DG09	0	NA	0	5
25/07/2021	DG10	0	NA	0	5
25/07/2021	DG11	0	NA	0	10
25/07/2021	DG12	STOPPED	NA	0	NA
25/07/2021	DG13	0	NA	0	5
26/07/2021	DG01	STOPPED	NA	1	NA
26/07/2021	DG02	STOPPED	NA	1	NA
26/07/2021	DG03	0	NA	1	5
26/07/2021	DG04	STOPPED	NA	1	NA
26/07/2021	DG05	0	NA	1	15
26/07/2021	DG06	0	NA	1	10
26/07/2021	DG07	0	NA	1	15
26/07/2021	DG08	0	NA	1	15
26/07/2021	DG09	0	NA	1	5
26/07/2021	DG10	0	NA	1	5
26/07/2021	DG11	0	NA	1	10
26/07/2021	DG12	STOPPED	NA	1	NA
26/07/2021	DG13	0	NA	1	5
27/07/2021	DG01	STOPPED	NA	2	NA
27/07/2021	DG02	STOPPED	NA	2	NA
27/07/2021	DG03	0	NA	2	5
27/07/2021	DG04	STOPPED	NA	2	NA
27/07/2021	DG05	0	NA	2	15
27/07/2021	DG06	0	NA	2	10
27/07/2021	DG07	0	NA	2	15
27/07/2021	DG08	0	NA	2	15
27/07/2021	DG09	0	NA	2	5
27/07/2021	DG10	0	NA	2	5
27/07/2021	DG11	0	NA	2	10
27/07/2021	DG12	STOPPED	NA	2	NA
27/07/2021	DG13	0	NA	2	5
28/07/2021	DG01	STOPPED	NA	3	NA
28/07/2021	DG02	STOPPED	NA	3	NA
28/07/2021	DG03	0	NA	3	5
28/07/2021	DG04	STOPPED	NA	3	NA
28/07/2021	DG05	0	NA	3	15
28/07/2021	DG06	0	NA	3	10
28/07/2021	DG07	0	NA	3	15
28/07/2021	DG08	0	NA	3	15
28/07/2021	DG09	0	NA	3	5
28/07/2021	DG10	0	NA	3	5
28/07/2021	DG11	0	NA	3	10
28/07/2021	DG12	STOPPED	NA	3	NA
28/07/2021	DG13	0	NA	3	5
29/07/2021	DG01	STOPPED	NA	4	NA
29/07/2021	DG02	STOPPED	NA	4	NA
29/07/2021	DG03	0	NA	4	5
29/07/2021	DG04	STOPPED	NA	4	NA
29/07/2021	DG05	0	NA	4	15
29/07/2021	DG06	0	NA	4	10
29/07/2021	DG07	0	NA	4	15
29/07/2021	DG08	0	NA	4	15
29/07/2021	DG09	0	NA	4	5
29/07/2021	DG10	0	NA	4	5
29/07/2021	DG11	0	NA	4	10
29/07/2021	DG12	STOPPED	NA	4	NA
29/07/2021	DG13	0	NA	4	5
30/07/2021	DG01	STOPPED	NA	5	NA
30/07/2021	DG02	STOPPED	NA	5	NA
30/07/2021	DG03	0	NA	5	5
30/07/2021	DG04	STOPPED	NA	5	NA
30/07/2021	DG05	0	NA	5	15
30/07/2021	DG06	0	NA	5	10
30/07/2021	DG07	0	NA	5	15
30/07/2021	DG08	0	NA	5	15
30/07/2021	DG09	0	NA	5	5
30/07/2021	DG10	0	NA	5	5
30/07/2021	DG11	0	NA	5	10
30/07/2021	DG12	STOPPED	NA	5	NA
30/07/2021	DG13	0	NA	5	5
31/07/2021	DG01	STOPPED	NA	6	NA
31/07/2021	DG02	STOPPED	NA	6	NA
31/07/2021	DG03	0	NA	6	5
31/07/2021	DG04	STOPPED	NA	6	NA
31/07/2021	DG05	0	NA	6	15
31/07/2021	DG06	0	NA	6	10
31/07/2021	DG07	0	NA	6	15
31/07/2021	DG08	0	NA	6	15
31/07/2021	DG09	0	NA	6	5
31/07/2021	DG10	0	NA	6	5
31/07/2021	DG11	0	NA	6	10
31/07/2021	DG12	STOPPED	NA	6	NA
31/07/2021	DG13	0	NA	6	5
01/08/2021	DG01	STOPPED	NA	7	NA
01/08/2021	DG02	STOPPED	NA	7	NA
01/08/2021	DG03	0	NA	7	5
01/08/2021	DG04	STOPPED	NA	7	NA
01/08/2021	DG05	0	NA	7	15
01/08/2021	DG06	0	NA	7	10
01/08/2021	DG07	0	NA	7	15
01/08/2021	DG08	0	NA	7	15
01/08/2021	DG09	0	NA	7	5
01/08/2021	DG10	0	NA	7	5
01/08/2021	DG11	0	NA	7	10
01/08/2021	DG12	STOPPED	NA	7	NA
01/08/2021	DG13	0	NA	7	5
02/08/2021	DG01	STOPPED	NA	8	NA
02/08/2021	DG02	STOPPED	NA	8	NA
02/08/2021	DG03	0	NA	8	5
02/08/2021	DG04	STOPPED	NA	8	NA
02/08/2021	DG05	0	NA	8	15
02/08/2021	DG07	0	NA	8	15
02/08/2021	DG08	0	NA	8	15
02/08/2021	DG09	0	NA	8	5
02/08/2021	DG10	0	NA	8	5
02/08/2021	DG11	0	NA	8	10
02/08/2021	DG12	STOPPED	NA	8	NA
02/08/2021	DG13	0	NA	8	5
02/08/2021	DG06	1	4	8	10
03/08/2021	DG01	STOPPED	NA	9	NA
03/08/2021	DG02	STOPPED	NA	9	NA
03/08/2021	DG03	0	NA	9	5
03/08/2021	DG04	STOPPED	NA	9	NA
03/08/2021	DG05	0	NA	9	15
03/08/2021	DG06	0	NA	9	10
03/08/2021	DG07	0	NA	9	15
03/08/2021	DG08	0	NA	9	15
03/08/2021	DG09	0	NA	9	5
03/08/2021	DG10	0	NA	9	5
03/08/2021	DG11	0	NA	9	10
03/08/2021	DG12	STOPPED	NA	9	NA
03/08/2021	DG13	0	NA	9	5
04/08/2021	DG01	STOPPED	NA	10	NA
04/08/2021	DG02	STOPPED	NA	10	NA
04/08/2021	DG03	0	NA	10	5
04/08/2021	DG04	STOPPED	NA	10	NA
04/08/2021	DG05	0	NA	10	15
04/08/2021	DG06	0	NA	10	10
04/08/2021	DG07	0	NA	10	15
04/08/2021	DG08	0	NA	10	15
04/08/2021	DG09	0	NA	10	5
04/08/2021	DG10	0	NA	10	5
04/08/2021	DG11	0	NA	10	10
04/08/2021	DG12	STOPPED	NA	10	NA
04/08/2021	DG13	0	NA	10	5
05/08/2021	DG01	STOPPED	NA	11	NA
05/08/2021	DG02	STOPPED	NA	11	NA
05/08/2021	DG03	0	NA	11	5
05/08/2021	DG04	STOPPED	NA	11	NA
05/08/2021	DG05	0	NA	11	15
05/08/2021	DG06	0	NA	11	10
05/08/2021	DG07	0	NA	11	15
05/08/2021	DG08	0	NA	11	15
05/08/2021	DG09	0	NA	11	5
05/08/2021	DG10	0	NA	11	5
05/08/2021	DG11	0	NA	11	10
05/08/2021	DG12	STOPPED	NA	11	NA
05/08/2021	DG13	0	NA	11	5
06/08/2021	DG01	STOPPED	NA	12	NA
06/08/2021	DG02	STOPPED	NA	12	NA
06/08/2021	DG03	0	NA	12	5
06/08/2021	DG04	STOPPED	NA	12	NA
06/08/2021	DG05	0	NA	12	15
06/08/2021	DG06	0	NA	12	10
06/08/2021	DG07	0	NA	12	15
06/08/2021	DG08	0	NA	12	15
06/08/2021	DG09	0	NA	12	5
06/08/2021	DG10	0	NA	12	5
06/08/2021	DG11	0	NA	12	10
06/08/2021	DG12	STOPPED	NA	12	NA
06/08/2021	DG13	0	NA	12	5
07/08/2021	DG01	STOPPED	NA	13	NA
07/08/2021	DG02	STOPPED	NA	13	NA
07/08/2021	DG03	0	NA	13	5
07/08/2021	DG04	STOPPED	NA	13	NA
07/08/2021	DG05	0	NA	13	15
07/08/2021	DG06	0	NA	13	10
07/08/2021	DG07	0	NA	13	15
07/08/2021	DG08	0	NA	13	15
07/08/2021	DG09	0	NA	13	5
07/08/2021	DG10	0	NA	13	5
07/08/2021	DG11	0	NA	13	10
07/08/2021	DG12	STOPPED	NA	13	NA
07/08/2021	DG13	0	NA	13	5
08/08/2021	DG01	STOPPED	NA	14	NA
08/08/2021	DG02	STOPPED	NA	14	NA
08/08/2021	DG03	0	NA	14	5
08/08/2021	DG04	STOPPED	NA	14	NA
08/08/2021	DG05	0	NA	14	15
08/08/2021	DG06	0	NA	14	10
08/08/2021	DG07	0	NA	14	15
08/08/2021	DG08	0	NA	14	15
08/08/2021	DG09	0	NA	14	5
08/08/2021	DG10	0	NA	14	5
08/08/2021	DG11	0	NA	14	10
08/08/2021	DG12	STOPPED	NA	14	NA
08/08/2021	DG13	0	NA	14	5
09/08/2021	DG01	STOPPED	NA	15	NA
09/08/2021	DG02	STOPPED	NA	15	NA
09/08/2021	DG03	0	NA	15	5
09/08/2021	DG04	STOPPED	NA	15	NA
09/08/2021	DG05	0	NA	15	15
09/08/2021	DG06	0	NA	15	10
09/08/2021	DG07	0	NA	15	15
09/08/2021	DG08	0	NA	15	15
09/08/2021	DG09	0	NA	15	5
09/08/2021	DG10	0	NA	15	5
09/08/2021	DG11	0	NA	15	10
09/08/2021	DG12	STOPPED	NA	15	NA
09/08/2021	DG13	0	NA	15	5
10/08/2021	DG01	STOPPED	NA	0	NA
10/08/2021	DG02	STOPPED	NA	0	NA
10/08/2021	DG03	0	NA	0	5
10/08/2021	DG04	STOPPED	NA	0	NA
10/08/2021	DG05	0	NA	0	15
10/08/2021	DG06	0	NA	0	10
10/08/2021	DG07	0	NA	0	15
10/08/2021	DG08	0	NA	0	15
10/08/2021	DG09	0	NA	0	5
10/08/2021	DG10	0	NA	0	5
10/08/2021	DG11	0	NA	0	10
10/08/2021	DG12	STOPPED	NA	0	NA
10/08/2021	DG13	0	NA	0	5
11/08/2021	DG01	STOPPED	NA	1	NA
11/08/2021	DG02	STOPPED	NA	1	NA
11/08/2021	DG03	0	NA	1	5
11/08/2021	DG04	STOPPED	NA	1	NA
11/08/2021	DG05	0	NA	1	15
11/08/2021	DG06	0	NA	1	10
11/08/2021	DG07	0	NA	1	15
11/08/2021	DG08	0	NA	1	15
11/08/2021	DG09	0	NA	1	5
11/08/2021	DG10	0	NA	1	5
11/08/2021	DG11	0	NA	1	10
11/08/2021	DG12	STOPPED	NA	1	NA
11/08/2021	DG13	0	NA	1	5
12/08/2021	DG01	STOPPED	NA	2	NA
12/08/2021	DG02	STOPPED	NA	2	NA
12/08/2021	DG03	0	NA	2	5
12/08/2021	DG04	STOPPED	NA	2	NA
12/08/2021	DG05	0	NA	2	15
12/08/2021	DG06	0	NA	2	10
12/08/2021	DG07	0	NA	2	15
12/08/2021	DG08	0	NA	2	15
12/08/2021	DG09	0	NA	2	5
12/08/2021	DG10	0	NA	2	5
12/08/2021	DG11	0	NA	2	10
12/08/2021	DG12	STOPPED	NA	2	NA
12/08/2021	DG13	0	NA	2	5
13/08/2021	DG01	STOPPED	NA	3	NA
13/08/2021	DG02	STOPPED	NA	3	NA
13/08/2021	DG03	0	NA	3	5
13/08/2021	DG04	STOPPED	NA	3	NA
13/08/2021	DG05	0	NA	3	15
13/08/2021	DG06	0	NA	3	10
13/08/2021	DG07	0	NA	3	15
13/08/2021	DG08	0	NA	3	15
13/08/2021	DG09	0	NA	3	5
13/08/2021	DG10	0	NA	3	5
13/08/2021	DG11	0	NA	3	10
13/08/2021	DG12	STOPPED	NA	3	NA
13/08/2021	DG13	0	NA	3	5
14/08/2021	DG01	STOPPED	NA	4	NA
14/08/2021	DG02	STOPPED	NA	4	NA
14/08/2021	DG03	STOPPED	NA	4	NA
14/08/2021	DG04	STOPPED	NA	4	NA
14/08/2021	DG05	0	NA	4	15
14/08/2021	DG06	0	NA	4	10
14/08/2021	DG07	0	NA	4	15
14/08/2021	DG08	0	NA	4	15
14/08/2021	DG09	0	NA	4	5
14/08/2021	DG10	0	NA	4	5
14/08/2021	DG11	0	NA	4	10
14/08/2021	DG12	STOPPED	NA	4	NA
14/08/2021	DG13	0	NA	4	5
15/08/2021	DG01	STOPPED	NA	5	NA
15/08/2021	DG02	STOPPED	NA	5	NA
15/08/2021	DG03	STOPPED	NA	5	NA
15/08/2021	DG04	STOPPED	NA	5	NA
15/08/2021	DG05	0	NA	5	15
15/08/2021	DG06	0	NA	5	10
15/08/2021	DG07	0	NA	5	15
15/08/2021	DG08	0	NA	5	15
15/08/2021	DG09	0	NA	5	5
15/08/2021	DG10	0	NA	5	5
15/08/2021	DG11	0	NA	5	10
15/08/2021	DG12	STOPPED	NA	5	NA
15/08/2021	DG13	0	NA	5	5
16/08/2021	DG05	1	4	6	15
16/08/2021	DG01	STOPPED	NA	6	NA
16/08/2021	DG02	STOPPED	NA	6	NA
16/08/2021	DG03	STOPPED	NA	6	NA
16/08/2021	DG04	STOPPED	NA	6	NA
16/08/2021	DG06	0	NA	6	10
16/08/2021	DG07	0	NA	6	15
16/08/2021	DG08	0	NA	6	15
16/08/2021	DG09	0	NA	6	5
16/08/2021	DG10	0	NA	6	5
16/08/2021	DG11	0	NA	6	10
16/08/2021	DG12	STOPPED	NA	6	NA
16/08/2021	DG13	0	NA	6	5
17/08/2021	DG01	STOPPED	NA	7	NA
17/08/2021	DG02	STOPPED	NA	7	NA
17/08/2021	DG03	STOPPED	NA	7	NA
17/08/2021	DG04	STOPPED	NA	7	NA
17/08/2021	DG05	0	NA	7	15
17/08/2021	DG06	0	NA	7	10
17/08/2021	DG07	0	NA	7	15
17/08/2021	DG08	0	NA	7	15
17/08/2021	DG09	0	NA	7	5
17/08/2021	DG10	0	NA	7	5
17/08/2021	DG11	0	NA	7	10
17/08/2021	DG12	STOPPED	NA	7	NA
17/08/2021	DG13	0	NA	7	5
18/08/2021	DG01	STOPPED	NA	8	NA
18/08/2021	DG02	STOPPED	NA	8	NA
18/08/2021	DG03	STOPPED	NA	8	NA
18/08/2021	DG04	STOPPED	NA	8	NA
18/08/2021	DG05	0	NA	8	15
18/08/2021	DG06	0	NA	8	10
18/08/2021	DG07	0	NA	8	15
18/08/2021	DG08	0	NA	8	15
18/08/2021	DG09	0	NA	8	5
18/08/2021	DG10	0	NA	8	5
18/08/2021	DG11	0	NA	8	10
18/08/2021	DG12	STOPPED	NA	8	NA
18/08/2021	DG13	0	NA	8	5
19/08/2021	DG01	STOPPED	NA	9	NA
19/08/2021	DG02	STOPPED	NA	9	NA
19/08/2021	DG03	STOPPED	NA	9	NA
19/08/2021	DG04	STOPPED	NA	9	NA
19/08/2021	DG05	0	NA	9	15
19/08/2021	DG06	0	NA	9	10
19/08/2021	DG07	0	NA	9	15
19/08/2021	DG08	0	NA	9	15
19/08/2021	DG09	0	NA	9	5
19/08/2021	DG10	0	NA	9	5
19/08/2021	DG11	0	NA	9	10
19/08/2021	DG12	STOPPED	NA	9	NA
19/08/2021	DG13	0	NA	9	5
20/08/2021	DG01	STOPPED	NA	10	NA
20/08/2021	DG02	STOPPED	NA	10	NA
20/08/2021	DG03	STOPPED	NA	10	NA
20/08/2021	DG04	STOPPED	NA	10	NA
20/08/2021	DG05	0	NA	10	15
20/08/2021	DG06	0	NA	10	10
20/08/2021	DG07	0	NA	10	15
20/08/2021	DG08	0	NA	10	15
20/08/2021	DG09	0	NA	10	5
20/08/2021	DG10	0	NA	10	5
20/08/2021	DG11	0	NA	10	10
20/08/2021	DG12	STOPPED	NA	10	NA
20/08/2021	DG13	0	NA	10	5
21/08/2021	DG01	STOPPED	NA	11	NA
21/08/2021	DG02	STOPPED	NA	11	NA
21/08/2021	DG03	STOPPED	NA	11	NA
21/08/2021	DG04	STOPPED	NA	11	NA
21/08/2021	DG05	0	NA	11	15
21/08/2021	DG06	0	NA	11	10
21/08/2021	DG07	0	NA	11	15
21/08/2021	DG08	0	NA	11	15
21/08/2021	DG09	0	NA	11	5
21/08/2021	DG10	0	NA	11	5
21/08/2021	DG11	0	NA	11	10
21/08/2021	DG12	STOPPED	NA	11	NA
21/08/2021	DG13	0	NA	11	5
22/08/2021	DG01	STOPPED	NA	12	NA
22/08/2021	DG02	STOPPED	NA	12	NA
22/08/2021	DG03	STOPPED	NA	12	NA
22/08/2021	DG04	STOPPED	NA	12	NA
22/08/2021	DG05	0	NA	12	15
22/08/2021	DG06	0	NA	12	10
22/08/2021	DG07	0	NA	12	15
22/08/2021	DG08	0	NA	12	15
22/08/2021	DG09	0	NA	12	5
22/08/2021	DG10	0	NA	12	5
22/08/2021	DG11	0	NA	12	10
22/08/2021	DG12	STOPPED	NA	12	NA
22/08/2021	DG13	0	NA	12	5
23/08/2021	DG01	STOPPED	NA	13	NA
23/08/2021	DG02	STOPPED	NA	13	NA
23/08/2021	DG03	STOPPED	NA	13	NA
23/08/2021	DG04	STOPPED	NA	13	NA
23/08/2021	DG05	0	NA	13	15
23/08/2021	DG06	0	NA	13	10
23/08/2021	DG07	0	NA	13	15
23/08/2021	DG08	0	NA	13	15
23/08/2021	DG09	0	NA	13	5
23/08/2021	DG10	0	NA	13	5
23/08/2021	DG11	0	NA	13	10
23/08/2021	DG12	STOPPED	NA	13	NA
23/08/2021	DG13	0	NA	13	5
24/08/2021	DG01	STOPPED	NA	0	NA
24/08/2021	DG02	STOPPED	NA	0	NA
24/08/2021	DG03	STOPPED	NA	0	NA
24/08/2021	DG04	STOPPED	NA	0	NA
24/08/2021	DG05	0	NA	0	15
24/08/2021	DG06	0	NA	0	10
24/08/2021	DG07	0	NA	0	15
24/08/2021	DG08	0	NA	0	15
24/08/2021	DG09	0	NA	0	5
24/08/2021	DG10	0	NA	0	5
24/08/2021	DG11	0	NA	0	10
24/08/2021	DG12	STOPPED	NA	0	NA
24/08/2021	DG13	0	NA	0	5
25/08/2021	DG01	STOPPED	NA	1	NA
25/08/2021	DG02	STOPPED	NA	1	NA
25/08/2021	DG03	STOPPED	NA	1	NA
25/08/2021	DG04	STOPPED	NA	1	NA
25/08/2021	DG05	0	NA	1	15
25/08/2021	DG06	0	NA	1	10
25/08/2021	DG07	0	NA	1	15
25/08/2021	DG08	0	NA	1	15
25/08/2021	DG09	0	NA	1	5
25/08/2021	DG10	0	NA	1	5
25/08/2021	DG11	0	NA	1	10
25/08/2021	DG12	STOPPED	NA	1	NA
25/08/2021	DG13	0	NA	1	5
26/08/2021	DG01	STOPPED	NA	2	NA
26/08/2021	DG02	STOPPED	NA	2	NA
26/08/2021	DG03	STOPPED	NA	2	NA
26/08/2021	DG04	STOPPED	NA	2	NA
26/08/2021	DG05	0	NA	2	15
26/08/2021	DG06	0	NA	2	10
26/08/2021	DG07	0	NA	2	15
26/08/2021	DG08	0	NA	2	15
26/08/2021	DG09	0	NA	2	5
26/08/2021	DG10	0	NA	2	5
26/08/2021	DG11	0	NA	2	10
26/08/2021	DG12	STOPPED	NA	2	NA
26/08/2021	DG13	0	NA	2	5
27/08/2021	DG01	STOPPED	NA	3	NA
27/08/2021	DG02	STOPPED	NA	3	NA
27/08/2021	DG03	STOPPED	NA	3	NA
27/08/2021	DG04	STOPPED	NA	3	NA
27/08/2021	DG05	0	NA	3	15
27/08/2021	DG06	0	NA	3	10
27/08/2021	DG07	0	NA	3	15
27/08/2021	DG08	0	NA	3	15
27/08/2021	DG09	0	NA	3	5
27/08/2021	DG10	0	NA	3	5
27/08/2021	DG11	0	NA	3	10
27/08/2021	DG12	STOPPED	NA	3	NA
27/08/2021	DG13	0	NA	3	5
28/08/2021	DG01	STOPPED	NA	4	NA
28/08/2021	DG02	STOPPED	NA	4	NA
28/08/2021	DG03	STOPPED	NA	4	NA
28/08/2021	DG04	STOPPED	NA	4	NA
28/08/2021	DG05	0	NA	4	15
28/08/2021	DG06	0	NA	4	10
28/08/2021	DG07	0	NA	4	15
28/08/2021	DG08	0	NA	4	15
28/08/2021	DG09	0	NA	4	5
28/08/2021	DG10	0	NA	4	5
28/08/2021	DG11	0	NA	4	10
28/08/2021	DG12	STOPPED	NA	4	NA
28/08/2021	DG13	0	NA	4	5
29/08/2021	DG01	STOPPED	NA	5	NA
29/08/2021	DG02	STOPPED	NA	5	NA
29/08/2021	DG03	STOPPED	NA	5	NA
29/08/2021	DG04	STOPPED	NA	5	NA
29/08/2021	DG05	0	NA	5	15
29/08/2021	DG06	0	NA	5	10
29/08/2021	DG07	0	NA	5	15
29/08/2021	DG08	0	NA	5	15
29/08/2021	DG09	0	NA	5	5
29/08/2021	DG10	0	NA	5	5
29/08/2021	DG11	0	NA	5	10
29/08/2021	DG12	STOPPED	NA	5	NA
29/08/2021	DG13	0	NA	5	5
30/08/2021	DG01	STOPPED	NA	6	NA
30/08/2021	DG02	STOPPED	NA	6	NA
30/08/2021	DG03	STOPPED	NA	6	NA
30/08/2021	DG04	STOPPED	NA	6	NA
30/08/2021	DG05	0	NA	6	15
30/08/2021	DG06	0	NA	6	10
30/08/2021	DG07	0	NA	6	15
30/08/2021	DG08	0	NA	6	15
30/08/2021	DG09	0	NA	6	5
30/08/2021	DG10	0	NA	6	5
30/08/2021	DG11	0	NA	6	10
30/08/2021	DG12	STOPPED	NA	6	NA
30/08/2021	DG13	0	NA	6	5
31/08/2021	DG01	STOPPED	NA	7	NA
31/08/2021	DG02	STOPPED	NA	7	NA
31/08/2021	DG03	STOPPED	NA	7	NA
31/08/2021	DG04	STOPPED	NA	7	NA
31/08/2021	DG05	0	NA	7	15
31/08/2021	DG06	0	NA	7	10
31/08/2021	DG07	0	NA	7	15
31/08/2021	DG08	0	NA	7	15
31/08/2021	DG09	0	NA	7	5
31/08/2021	DG10	0	NA	7	5
31/08/2021	DG11	0	NA	7	10
31/08/2021	DG12	STOPPED	NA	7	NA
31/08/2021	DG13	0	NA	7	5
01/09/2021	DG01	STOPPED	NA	8	NA
01/09/2021	DG02	STOPPED	NA	8	NA
01/09/2021	DG03	STOPPED	NA	8	NA
01/09/2021	DG04	STOPPED	NA	8	NA
01/09/2021	DG05	0	NA	8	15
01/09/2021	DG06	0	NA	8	10
[truncated: 2,766 more rows]
