# Supplementary material for: Camera Traps: A Novel Method to Estimate Numbers of Nesting Sea Turtles
Source: Ecol Evol. 2025 Sep 15;15(9):e72138. doi: 10.1002/ece3.72138 (PMC12434351; doi:10.1002/ece3.72138)
Supplement: Supplementary file 3 — Data S2: ece372138‐sup‐0003‐DataS2.csv. [file ECE3-15-e72138-s003.csv]

Date	Fresh_track_count	Tidal_state_daysafterspringtide
01/04/2021	NA	2
02/04/2021	2	3
03/04/2021	NA	4
04/04/2021	NA	5
05/04/2021	1	6
06/04/2021	2	7
07/04/2021	NA	8
08/04/2021	2	9
09/04/2021	NA	10
10/04/2021	4	11
11/04/2021	NA	12
12/04/2021	1	13
13/04/2021	NA	0
14/04/2021	1	1
15/04/2021	NA	2
16/04/2021	2	3
17/04/2021	NA	4
18/04/2021	3	5
19/04/2021	NA	6
20/04/2021	7	7
21/04/2021	NA	8
22/04/2021	6	9
23/04/2021	NA	10
24/04/2021	1	11
25/04/2021	NA	12
26/04/2021	1	13
27/04/2021	NA	14
28/04/2021	0	0
29/04/2021	NA	1
30/04/2021	NA	2
01/05/2021	NA	3
02/05/2021	3	4
03/05/2021	NA	5
04/05/2021	3	6
05/05/2021	NA	7
06/05/2021	NA	8
07/05/2021	4	9
08/05/2021	NA	10
09/05/2021	NA	11
10/05/2021	NA	12
11/05/2021	2	13
12/05/2021	0	0
13/05/2021	NA	1
14/05/2021	NA	2
15/05/2021	1	3
16/05/2021	0	4
17/05/2021	3	5
18/05/2021	NA	6
19/05/2021	NA	7
20/05/2021	NA	8
21/05/2021	7	9
22/05/2021	NA	10
23/05/2021	0	11
24/05/2021	NA	12
25/05/2021	2	13
26/05/2021	NA	14
27/05/2021	NA	0
28/05/2021	2	1
29/05/2021	NA	2
30/05/2021	3	3
31/05/2021	NA	4
01/08/2021	NA	1
02/08/2022	3	2
03/08/2022	3	3
04/08/2022	7	4
05/08/2022	8	5
06/08/2022	NA	6
07/08/2022	NA	7
08/08/2022	NA	8
09/08/2022	4	9
10/08/2022	3	10
11/08/2022	1	11
12/08/2022	2	12
13/08/2022	NA	0
14/08/2022	3	1
15/08/2022	NA	2
16/08/2022	7	3
17/08/2022	6	4
18/08/2022	14	5
19/08/2022	15	6
20/08/2022	NA	7
21/08/2022	NA	8
22/08/2022	9	9
23/08/2022	7	10
24/08/2022	11	11
25/08/2022	6	12
26/08/2022	2	13
27/08/2022	NA	14
28/08/2022	NA	15
29/08/2022	3	0
30/08/2022	5	1
